# Supplementary material for: Alliin Regulates Intracellular Cholesterol Metabolism Through the PCSK9/LDLR Axis in Ox‐LDL‐Induced HepG2 Cells: A Proteomics Study
Source: Food Sci Nutr. 2026 Jul 24;14(7):e72148. doi: 10.1002/fsn3.72148 (PMC13400836; doi:10.1002/fsn3.72148)
Supplement: Supplementary file 1 — Table S1: MS‐based identification information of differentially expressed proteins. [file FSN3-14-e72148-s001.xlsx]

## Sheet: Protein_quant
Protein information				Mod			Alliin			Alliin/Mod
Protein accession	Protein description	Gene name	MW [kDa]	Mod_1	Mod_2	Mod_3	Alliin_1	Alliin_2	Alliin_3	Ratio	P value
P02656	Apolipoprotein C-III OS=Homo sapiens OX=9606 GN=APOC3	APOC3	10.852	0.626	0.575	0.563	1.205	1.109	1.203	1.994	8.1822e-05
O00214	Galectin-8 OS=Homo sapiens OX=9606 GN=LGALS8	LGALS8	35.808	1.149	0.932	0.91	0.946	1.065	0.988	1.003	0.93518
P09651	Heterogeneous nuclear ribonucleoprotein A1 OS=Homo sapiens OX=9606 GN=HNRNPA1	HNRNPA1	38.746	1.089	1.113	1.113	1.068	1.058	1.104	0.974	0.152976
Q96EY1	DnaJ homolog subfamily A member 3, mitochondrial OS=Homo sapiens OX=9606 GN=DNAJA3	DNAJA3	52.488	0.929	0.99	1.075	0.984	1.006	1.068	1.021	0.67104
Q9BTX7	Alpha-tocopherol transfer protein-like OS=Homo sapiens OX=9606 GN=TTPAL	TTPAL	38.515	1.003	0.979	1.102	0.952	1.049	0.95	0.957	0.41888
Q8NFU7	Methylcytosine dioxygenase TET1 OS=Homo sapiens OX=9606 GN=TET1	TET1	235.31		1.009			1.006		0.997
P80723	Brain acid soluble protein 1 OS=Homo sapiens OX=9606 GN=BASP1	BASP1	22.693	1.093	1.039	1.033	1.016	1.003	0.958	0.941	0.072704
O60443	Gasdermin-E OS=Homo sapiens OX=9606 GN=GSDME	GSDME	54.554	0.951	0.914	0.957	1.044	1.061	0.989	1.096	0.023255
P27986	Phosphatidylinositol 3-kinase regulatory subunit alpha OS=Homo sapiens OX=9606 GN=PIK3R1	PIK3R1	83.597	0.866	0.971		0.978	1.049		1.103	0.27652
O76081	Regulator of G-protein signaling 20 OS=Homo sapiens OX=9606 GN=RGS20	RGS20	43.691			0.994			0.941	0.947
O43865	S-adenosylhomocysteine hydrolase-like protein 1 OS=Homo sapiens OX=9606 GN=AHCYL1	AHCYL1	58.951	0.972	0.89	1.035	1.029	1.025	1.019	1.061	0.2996
Q6NUK4	Receptor expression-enhancing protein 3 OS=Homo sapiens OX=9606 GN=REEP3	REEP3	29.264		0.925			1.069		1.156
Q8TBC4	NEDD8-activating enzyme E1 catalytic subunit OS=Homo sapiens OX=9606 GN=UBA3	UBA3	51.852	0.96	0.879	0.92	1.027	1.157	0.944	1.134	0.12896
P53985	Monocarboxylate transporter 1 OS=Homo sapiens OX=9606 GN=SLC16A1	SLC16A1	53.944	1.019	1.077	0.998	1.018	1.009	0.988	0.974	0.35628
Q9H3K2	Growth hormone-inducible transmembrane protein OS=Homo sapiens OX=9606 GN=GHITM	GHITM	37.205	1.151	1.019	1.076	1.104	1.026	1.024	0.972	0.54926
Q7Z392	Trafficking protein particle complex subunit 11 OS=Homo sapiens OX=9606 GN=TRAPPC11	TRAPPC11	128.88	0.885			1.015			1.147
Q15427	Splicing factor 3B subunit 4 OS=Homo sapiens OX=9606 GN=SF3B4	SF3B4	44.385	1.057	0.896	1.085	1.034	1.05	0.975	1.007	0.88458
Q9NXF1	Testis-expressed protein 10 OS=Homo sapiens OX=9606 GN=TEX10	TEX10	105.67	0.927	0.97	0.988	1.084	1.09	0.98	1.093	0.088584
P98196	Probable phospholipid-transporting ATPase IH OS=Homo sapiens OX=9606 GN=ATP11A	ATP11A	129.75
P06756	Integrin alpha-V OS=Homo sapiens OX=9606 GN=ITGAV	ITGAV	116.04	1.011	0.953	0.979	0.94	0.986	0.974	0.985	0.54744
O43688	Phospholipid phosphatase 2 OS=Homo sapiens OX=9606 GN=PLPP2	PLPP2	32.573	0.928	0.912	0.897	1.201	1.192	1.094	1.274	0.00155899
P55735	Protein SEC13 homolog OS=Homo sapiens OX=9606 GN=SEC13	SEC13	35.54	0.99	1.056	1.05	1.025	0.985	0.937	0.952	0.20928
Q8NBQ5	Estradiol 17-beta-dehydrogenase 11 OS=Homo sapiens OX=9606 GN=HSD17B11	HSD17B11	32.935	0.896		0.789	1.024		0.942	1.167	0.177781
Q96JM7	Lethal(3)malignant brain tumor-like protein 3 OS=Homo sapiens OX=9606 GN=L3MBTL3	L3MBTL3	88.336			0.909			0.991	1.09
Q14667	Protein KIAA0100 OS=Homo sapiens OX=9606 GN=KIAA0100	KIAA0100	253.7		0.936			1.059		1.131
Q9BYB4	Guanine nucleotide-binding protein subunit beta-like protein 1 OS=Homo sapiens OX=9606 GN=GNB1L	GNB1L	35.618	1.107			1.003			0.906
Q16254	Transcription factor E2F4 OS=Homo sapiens OX=9606 GN=E2F4	E2F4	43.96
Q9BPX6	Calcium uptake protein 1, mitochondrial OS=Homo sapiens OX=9606 GN=MICU1	MICU1	54.351	1.194	0.954	0.949	0.94	1.033	0.97	0.95	0.59944
O43852	Calumenin OS=Homo sapiens OX=9606 GN=CALU	CALU	37.106	0.99	0.976	0.976	0.962	1.01	0.964	0.998	0.89764
Q8IUI4	Putative protein SNX29P2 OS=Homo sapiens OX=9606 GN=SNX29P2	SNX29P2	27.225		1.129			0.916		0.811
P53041	Serine/threonine-protein phosphatase 5 OS=Homo sapiens OX=9606 GN=PPP5C	PPP5C	56.878	0.958	0.886	0.978	0.999	0.992	1.013	1.064	0.108055
Q7Z3J3	RanBP2-like and GRIP domain-containing protein 4 OS=Homo sapiens OX=9606 GN=RGPD4	RGPD4	197.29
Q969T4	Ubiquitin-conjugating enzyme E2 E3 OS=Homo sapiens OX=9606 GN=UBE2E3	UBE2E3	22.912
Q08431	Lactadherin OS=Homo sapiens OX=9606 GN=MFGE8	MFGE8	43.122	0.816			1.004			1.23
Q96L58	Beta-1,3-galactosyltransferase 6 OS=Homo sapiens OX=9606 GN=B3GALT6	B3GALT6	37.137		1.07			0.994		0.929
Q8N806	Putative E3 ubiquitin-protein ligase UBR7 OS=Homo sapiens OX=9606 GN=UBR7	UBR7	47.998	1.063	1.089	1.101	0.948	1.016	1.097	0.941	0.22336
Q92522	Histone H1x OS=Homo sapiens OX=9606 GN=H1FX	H1FX	22.487	0.83	0.965	1.111	1.137	1.306	1.118	1.225	0.100065
Q9P003	Protein cornichon homolog 4 OS=Homo sapiens OX=9606 GN=CNIH4	CNIH4	16.093	1.063			1.043			0.981
Q01581	Hydroxymethylglutaryl-CoA synthase, cytoplasmic OS=Homo sapiens OX=9606 GN=HMGCS1	HMGCS1	57.293	0.771	0.735	0.689	1.258	1.266	1.183	1.689	0.000179263
O14994	Synapsin-3 OS=Homo sapiens OX=9606 GN=SYN3	SYN3	63.302		0.772			0.925		1.198
P05198	Eukaryotic translation initiation factor 2 subunit 1 OS=Homo sapiens OX=9606 GN=EIF2S1	EIF2S1	36.112	1.046	1.06	1.063	0.996	0.996	0.973	0.936	0.00196292
Q9ULC4	Malignant T-cell-amplified sequence 1 OS=Homo sapiens OX=9606 GN=MCTS1	MCTS1	20.555	1.119	1.058	0.993	1.025	1.014	1.083	0.985	0.73604
P55268	Laminin subunit beta-2 OS=Homo sapiens OX=9606 GN=LAMB2	LAMB2	195.98	0.853	0.918	0.806	1.07	0.903	1.129	1.204	0.077279
Q92499	ATP-dependent RNA helicase DDX1 OS=Homo sapiens OX=9606 GN=DDX1	DDX1	82.431	1.028	0.981	1.014	0.985	1.006	0.958	0.976	0.27944
Q15572	TATA box-binding protein-associated factor RNA polymerase I subunit C OS=Homo sapiens OX=9606 GN=TAF1C	TAF1C	95.212		0.806			0.881		1.093
P41226	Ubiquitin-like modifier-activating enzyme 7 OS=Homo sapiens OX=9606 GN=UBA7	UBA7	111.69	0.91			1.192			1.31
Q13564	NEDD8-activating enzyme E1 regulatory subunit OS=Homo sapiens OX=9606 GN=NAE1	NAE1	60.246	0.933	0.903	0.893	0.996	1.032	1.026	1.119	0.0027803
P05026	Sodium/potassium-transporting ATPase subunit beta-1 OS=Homo sapiens OX=9606 GN=ATP1B1	ATP1B1	35.061	1.08	0.993	0.965	0.993	0.946	0.943	0.949	0.24102
Q8NC42	E3 ubiquitin-protein ligase RNF149 OS=Homo sapiens OX=9606 GN=RNF149	RNF149	43.164	0.838	0.869	0.927	1.059	1.168	1.187	1.296	0.0050027
Q0D2H9	Putative golgin subfamily A member 8D OS=Homo sapiens OX=9606 GN=GOLGA8DP	GOLGA8DP	48.422	0.946			0.985			1.041
Q9C0I1	Myotubularin-related protein 12 OS=Homo sapiens OX=9606 GN=MTMR12	MTMR12	86.147			0.975			0.85	0.872
P05455	Lupus La protein OS=Homo sapiens OX=9606 GN=SSB	SSB	46.836	0.988	1.037	1.038	0.987	0.966	0.973	0.955	0.059738
O94887	FERM, ARHGEF and pleckstrin domain-containing protein 2 OS=Homo sapiens OX=9606 GN=FARP2	FARP2	119.89
O96005	Cleft lip and palate transmembrane protein 1 OS=Homo sapiens OX=9606 GN=CLPTM1	CLPTM1	76.096	0.991	1.042	0.997	0.951	0.939	0.924	0.929	0.0145388
Q13017	Rho GTPase-activating protein 5 OS=Homo sapiens OX=9606 GN=ARHGAP5	ARHGAP5	172.46	1.012	0.944	0.991	0.998	0.969	0.97	0.997	0.89918
Q9NXV6	CDKN2A-interacting protein OS=Homo sapiens OX=9606 GN=CDKN2AIP	CDKN2AIP	61.124		0.752			1.362		1.811
Q14145	Kelch-like ECH-associated protein 1 OS=Homo sapiens OX=9606 GN=KEAP1	KEAP1	69.666
O94906	Pre-mRNA-processing factor 6 OS=Homo sapiens OX=9606 GN=PRPF6	PRPF6	106.92	1.032	0.993	0.983	0.978	1.001	1.028	1	0.9884
Q9P0I2	ER membrane protein complex subunit 3 OS=Homo sapiens OX=9606 GN=EMC3	EMC3	29.952	0.984	1.01	0.957	1.045	0.987	0.987	1.023	0.40888
Q86WJ1	Chromodomain-helicase-DNA-binding protein 1-like OS=Homo sapiens OX=9606 GN=CHD1L	CHD1L	100.98
P51991	Heterogeneous nuclear ribonucleoprotein A3 OS=Homo sapiens OX=9606 GN=HNRNPA3	HNRNPA3	39.594	0.974	0.985	0.997	0.999	1.029	1.02	1.031	0.050457
Q9BUL9	Ribonuclease P protein subunit p25 OS=Homo sapiens OX=9606 GN=RPP25	RPP25	20.632	0.971			1.021			1.051
Q96GA3	Protein LTV1 homolog OS=Homo sapiens OX=9606 GN=LTV1	LTV1	54.854
Q9H1K1	Iron-sulfur cluster assembly enzyme ISCU, mitochondrial OS=Homo sapiens OX=9606 GN=ISCU	ISCU	17.999	1.039		0.936	0.946		1.05	1.011	0.89914
Q13546	Receptor-interacting serine/threonine-protein kinase 1 OS=Homo sapiens OX=9606 GN=RIPK1	RIPK1	75.93	1.048	0.979	1.031	0.965	1.029	1.003	0.98	0.50932
P08195	4F2 cell-surface antigen heavy chain OS=Homo sapiens OX=9606 GN=SLC3A2	SLC3A2	67.993	0.904	0.897	0.881	1.068	1.038	1.03	1.169	0.0003044
P31749	RAC-alpha serine/threonine-protein kinase OS=Homo sapiens OX=9606 GN=AKT1	AKT1	55.686	1.035	1.053	0.966	1.032	0.965	1.09	1.011	0.82802
Q9UMX0	Ubiquilin-1 OS=Homo sapiens OX=9606 GN=UBQLN1	UBQLN1	62.518		0.961	1.07		0.654	1.132	0.879	0.61626
P43686	26S proteasome regulatory subunit 6B OS=Homo sapiens OX=9606 GN=PSMC4	PSMC4	47.366	1.044	1.005	0.969	0.978	0.949	0.994	0.968	0.272
Q9Y3U8	60S ribosomal protein L36 OS=Homo sapiens OX=9606 GN=RPL36	RPL36	12.254	0.983	0.981	0.945	1.075	0.99	1.091	1.085	0.069684
Q92995	Ubiquitin carboxyl-terminal hydrolase 13 OS=Homo sapiens OX=9606 GN=USP13	USP13	97.326		0.807	1.025		0.939	1.001	1.059	0.65706
Q8WVJ2	NudC domain-containing protein 2 OS=Homo sapiens OX=9606 GN=NUDCD2	NUDCD2	17.676	0.882	0.91	0.878	0.943	0.931	0.937	1.053	0.0121164
Q9NUQ2	1-acyl-sn-glycerol-3-phosphate acyltransferase epsilon OS=Homo sapiens OX=9606 GN=AGPAT5	AGPAT5	42.072		1.034	1.014		0.995	0.991	0.97	0.091303
Q9UGV2	Protein NDRG3 OS=Homo sapiens OX=9606 GN=NDRG3	NDRG3	41.408	1.02	0.999	0.996	1.044	1.045	1.015	1.03	0.074842
P63010	AP-2 complex subunit beta OS=Homo sapiens OX=9606 GN=AP2B1	AP2B1	104.55	1.066	1.031	1.03	1.077	1.032	1.011	0.998	0.91548
Q92878	DNA repair protein RAD50 OS=Homo sapiens OX=9606 GN=RAD50	RAD50	153.89	1.001	1.009	1.002	0.992	0.959	1.017	0.985	0.47514
Q9H8G2	Caspase activity and apoptosis inhibitor 1 OS=Homo sapiens OX=9606 GN=CAAP1	CAAP1	38.367		0.906			0.896		0.989
D6RF30	Golgin subfamily A member 8K OS=Homo sapiens OX=9606 GN=GOLGA8K	GOLGA8K	68.877	1.004			0.92			0.916
O60361	Putative nucleoside diphosphate kinase OS=Homo sapiens OX=9606 GN=NME2P1	NME2P1	15.529	1.087	1.095	1.066	1.018	0.912	0.952	0.887	0.021697
Q9H3Z4	DnaJ homolog subfamily C member 5 OS=Homo sapiens OX=9606 GN=DNAJC5	DNAJC5	22.149	0.93	1.039	1.216	1.087	1.118	1.043	1.02	0.7689
P21589	5'-nucleotidase OS=Homo sapiens OX=9606 GN=NT5E	NT5E	63.367	1.049	1.151	0.993	0.988	0.944	0.987	0.914	0.125801
P31323	cAMP-dependent protein kinase type II-beta regulatory subunit OS=Homo sapiens OX=9606 GN=PRKAR2B	PRKAR2B	46.302
P28074	Proteasome subunit beta type-5 OS=Homo sapiens OX=9606 GN=PSMB5	PSMB5	28.48	1.114	1.011	1.094	0.963	1.004	0.971	0.913	0.048937
O94979	Protein transport protein Sec31A OS=Homo sapiens OX=9606 GN=SEC31A	SEC31A	133.01	0.98	0.952	0.972	1.047	1.009	1.126	1.096	0.053476
P38432	Coilin OS=Homo sapiens OX=9606 GN=COIL	COIL	62.608	0.927	0.986	0.921	1.099	1.096	1.078	1.155	0.0030554
Q9NRL2	Bromodomain adjacent to zinc finger domain protein 1A OS=Homo sapiens OX=9606 GN=BAZ1A	BAZ1A	178.7		1.082	1.025		1.039	1.072	1.002	0.95162
Q99700	Ataxin-2 OS=Homo sapiens OX=9606 GN=ATXN2	ATXN2	140.28	1	1.034	0.912	0.986	1.053	1.002	1.032	0.48342
Q8N1W1	Rho guanine nucleotide exchange factor 28 OS=Homo sapiens OX=9606 GN=ARHGEF28	ARHGEF28	191.89			0.899			1.033	1.149
Q9BR77	Coiled-coil domain-containing protein 77 OS=Homo sapiens OX=9606 GN=CCDC77	CCDC77	57.485	1.069			0.961			0.899
Q99549	M-phase phosphoprotein 8 OS=Homo sapiens OX=9606 GN=MPHOSPH8	MPHOSPH8	97.181
P11217	Glycogen phosphorylase, muscle form OS=Homo sapiens OX=9606 GN=PYGM	PYGM	97.091		1.028			0.989		0.962
Q8ND24	RING finger protein 214 OS=Homo sapiens OX=9606 GN=RNF214	RNF214	77.667	0.88	0.895		1.06	1.074		1.202	0.003358
Q07617	Sperm-associated antigen 1 OS=Homo sapiens OX=9606 GN=SPAG1	SPAG1	103.64
Q01831	DNA repair protein complementing XP-C cells OS=Homo sapiens OX=9606 GN=XPC	XPC	105.95	0.787	0.986	0.991	1.297	1.022	1.032	1.212	0.152397
Q9Y4G2	Pleckstrin homology domain-containing family M member 1 OS=Homo sapiens OX=9606 GN=PLEKHM1	PLEKHM1	117.44
Q01968	Inositol polyphosphate 5-phosphatase OCRL-1 OS=Homo sapiens OX=9606 GN=OCRL	OCRL	104.2	0.985	0.951	0.965	1.047	1.001	1.007	1.053	0.041156
Q9BT17	Mitochondrial ribosome-associated GTPase 1 OS=Homo sapiens OX=9606 GN=MTG1	MTG1	37.236		1.04			1.007		0.968
Q06124	Tyrosine-protein phosphatase non-receptor type 11 OS=Homo sapiens OX=9606 GN=PTPN11	PTPN11	68.436	1.05	1.012	0.965	1.014	1.005	1.02	1.004	0.8639
P52564	Dual specificity mitogen-activated protein kinase kinase 6 OS=Homo sapiens OX=9606 GN=MAP2K6	MAP2K6	37.492
Q9BZL6	Serine/threonine-protein kinase D2 OS=Homo sapiens OX=9606 GN=PRKD2	PRKD2	96.721	0.927			0.853			0.92
Q4V328	GRIP1-associated protein 1 OS=Homo sapiens OX=9606 GN=GRIPAP1	GRIPAP1	95.988	0.988	0.878	1.001	1.042	1.051	1.056	1.098	0.150104
P27707	Deoxycytidine kinase OS=Homo sapiens OX=9606 GN=DCK	DCK	30.518	0.922	0.738	0.927	1.236	1.185	1.202	1.4	0.0108755
Q92626	Peroxidasin homolog OS=Homo sapiens OX=9606 GN=PXDN	PXDN	165.27
O75420	GRB10-interacting GYF protein 1 OS=Homo sapiens OX=9606 GN=GIGYF1	GIGYF1	114.6
Q10570	Cleavage and polyadenylation specificity factor subunit 1 OS=Homo sapiens OX=9606 GN=CPSF1	CPSF1	160.88	1.066	0.897	0.948	1.005	1.085	1.029	1.071	0.27078
O75116	Rho-associated protein kinase 2 OS=Homo sapiens OX=9606 GN=ROCK2	ROCK2	160.9	1.005	0.965	1.023	1.026	1.005	1.039	1.026	0.2658
O43175	D-3-phosphoglycerate dehydrogenase OS=Homo sapiens OX=9606 GN=PHGDH	PHGDH	56.65	0.996	1.015	0.989	1.053	1.051	1.023	1.042	0.02688
Q96PV6	Leukocyte receptor cluster member 8 OS=Homo sapiens OX=9606 GN=LENG8	LENG8	88.156	1.073	1.031	1.095	1.156	1.082	1.165	1.064	0.104063
P36871	Phosphoglucomutase-1 OS=Homo sapiens OX=9606 GN=PGM1	PGM1	61.448	0.986	0.991	0.974	1	0.89	0.928	0.955	0.30394
Q9UQ35	Serine/arginine repetitive matrix protein 2 OS=Homo sapiens OX=9606 GN=SRRM2	SRRM2	299.61	0.822	0.979	0.826	1.036	1.008	1.053	1.179	0.04638
O75569	Interferon-inducible double-stranded RNA-dependent protein kinase activator A OS=Homo sapiens OX=9606 GN=PRKRA	PRKRA	34.404	1.156	0.993	1.031	0.955	0.977	0.962	0.91	0.184162
Q8NE71	ATP-binding cassette sub-family F member 1 OS=Homo sapiens OX=9606 GN=ABCF1	ABCF1	95.925	0.995	0.893	0.954	1.103	1.043	0.896	1.07	0.40204
O15379	Histone deacetylase 3 OS=Homo sapiens OX=9606 GN=HDAC3	HDAC3	48.847
Q7Z6M4	Transcription termination factor 4, mitochondrial OS=Homo sapiens OX=9606 GN=MTERF4	MTERF4	43.957	0.984	0.989	1	1.028	1.088	0.956	1.033	0.49306
Q08209	Serine/threonine-protein phosphatase 2B catalytic subunit alpha isoform OS=Homo sapiens OX=9606 GN=PPP3CA	PPP3CA	58.687	0.949	1.009	0.858	1.05	0.977	1.068	1.099	0.153558
Q8IZ69	tRNA (uracil-5-)-methyltransferase homolog A OS=Homo sapiens OX=9606 GN=TRMT2A	TRMT2A	68.725			1.036			0.962	0.929
Q9UNF1	Melanoma-associated antigen D2 OS=Homo sapiens OX=9606 GN=MAGED2	MAGED2	64.953	0.906	0.949	0.843	1.067	0.976	1.043	1.144	0.036524
Q96CW6	Probable RNA polymerase II nuclear localization protein SLC7A6OS OS=Homo sapiens OX=9606 GN=SLC7A6OS	SLC7A6OS	35.027
Q96SY0	Integrator complex subunit 14 OS=Homo sapiens OX=9606 GN=INTS14	INTS14	57.47	0.923	0.875	0.919	1.006	0.985	1.13	1.149	0.040758
O95573	Long-chain-fatty-acid--CoA ligase 3 OS=Homo sapiens OX=9606 GN=ACSL3	ACSL3	80.419	0.827	0.906	0.894	1.027	1.146	1.075	1.236	0.0076599
O75367	Core histone macro-H2A.1 OS=Homo sapiens OX=9606 GN=H2AFY	H2AFY	39.617	1.105	1.231	1.168	0.909	0.892	0.914	0.775	0.00136296
Q8NEH6	Meiosis-specific nuclear structural protein 1 OS=Homo sapiens OX=9606 GN=MNS1	MNS1	60.571
P85037	Forkhead box protein K1 OS=Homo sapiens OX=9606 GN=FOXK1	FOXK1	75.456	0.933	1.008	1.017	1.13	1.061	1.038	1.092	0.078724
Q5T013	Putative hydroxypyruvate isomerase OS=Homo sapiens OX=9606 GN=HYI	HYI	30.405
P51946	Cyclin-H OS=Homo sapiens OX=9606 GN=CCNH	CCNH	37.643	1.04	1.037	1.033	1.014	1.004	1	0.97	0.0027786
O43824	Putative GTP-binding protein 6 OS=Homo sapiens OX=9606 GN=GTPBP6	GTPBP6	56.897	1.142			1.161			1.017
Q9UG01	Intraflagellar transport protein 172 homolog OS=Homo sapiens OX=9606 GN=IFT172	IFT172	197.57		1.057			0.972		0.92
P52732	Kinesin-like protein KIF11 OS=Homo sapiens OX=9606 GN=KIF11	KIF11	119.16		0.897	0.725		1.373	1.143	1.551	0.088424
P51610	Host cell factor 1 OS=Homo sapiens OX=9606 GN=HCFC1	HCFC1	208.73	0.842	0.891	0.829	1.078	1.038	1.075	1.246	0.00093544
O75369	Filamin-B OS=Homo sapiens OX=9606 GN=FLNB	FLNB	278.16	0.989	0.99	0.993	1.027	1.008	1.014	1.026	0.0105801
Q96K49	Transmembrane protein 87B OS=Homo sapiens OX=9606 GN=TMEM87B	TMEM87B	63.535		0.787	1.076		1	0.941	1.042	0.77212
Q96IV0	Peptide-N(4)-(N-acetyl-beta-glucosaminyl)asparagine amidase OS=Homo sapiens OX=9606 GN=NGLY1	NGLY1	74.389	0.96	0.951	0.995	1.013	0.965	0.913	0.995	0.86728
P62256	Ubiquitin-conjugating enzyme E2 H OS=Homo sapiens OX=9606 GN=UBE2H	UBE2H	20.655	0.971	0.824	0.964	1.007	0.992	1.028	1.097	0.155137
O94855	Protein transport protein Sec24D OS=Homo sapiens OX=9606 GN=SEC24D	SEC24D	113.01	0.976	0.93	0.941	0.953	1.11	1.133	1.123	0.116184
P11021	Endoplasmic reticulum chaperone BiP OS=Homo sapiens OX=9606 GN=HSPA5	HSPA5	72.332	0.978	0.966	0.95	0.894	0.91	0.896	0.933	0.002357
Q96CP2	FLYWCH family member 2 OS=Homo sapiens OX=9606 GN=FLYWCH2	FLYWCH2	14.563			0.833			0.919	1.103
Q96AC1	Fermitin family homolog 2 OS=Homo sapiens OX=9606 GN=FERMT2	FERMT2	77.86	1.009	0.946	1.009	0.923	0.924	0.996	0.959	0.27484
P01130	Low-density lipoprotein receptor OS=Homo sapiens OX=9606 GN=LDLR	LDLR	95.375	0.745	0.808	0.982	1.348	1.354	1.104	1.501	0.0182379
Q9HB40	Retinoid-inducible serine carboxypeptidase OS=Homo sapiens OX=9606 GN=SCPEP1	SCPEP1	50.83	0.941	0.93	0.969	1.002	1.117	1.073	1.124	0.026958
Q9UIA0	Cytohesin-4 OS=Homo sapiens OX=9606 GN=CYTH4	CYTH4	122.84
Q92598	Heat shock protein 105 kDa OS=Homo sapiens OX=9606 GN=HSPH1	HSPH1	96.864	1.017	1.013	0.98	0.954	0.972	0.976	0.964	0.056199
Q13485	Mothers against decapentaplegic homolog 4 OS=Homo sapiens OX=9606 GN=SMAD4	SMAD4	60.438	0.992	1.087	1.049	0.953	0.924	1.011	0.923	0.100277
P13051	Uracil-DNA glycosylase OS=Homo sapiens OX=9606 GN=UNG	UNG	34.645		1.068			1.115		1.044
P60981	Destrin OS=Homo sapiens OX=9606 GN=DSTN	DSTN	18.506	0.855	0.933	0.905	1.212	1.113	1.123	1.28	0.002677
Q86YS6	Ras-related protein Rab-43 OS=Homo sapiens OX=9606 GN=RAB43	RAB43	23.339	0.879			1.019			1.159
Q86X76	Deaminated glutathione amidase OS=Homo sapiens OX=9606 GN=NIT1	NIT1	35.896	0.993	1.051	0.998	0.986	0.865	0.878	0.897	0.07166
O95772	STARD3 N-terminal-like protein OS=Homo sapiens OX=9606 GN=STARD3NL	STARD3NL	26.654
Q9NZJ7	Mitochondrial carrier homolog 1 OS=Homo sapiens OX=9606 GN=MTCH1	MTCH1	41.544	0.888	1.009	0.573	0.83	0.945	0.755	1.024	0.80796
P46934	E3 ubiquitin-protein ligase NEDD4 OS=Homo sapiens OX=9606 GN=NEDD4	NEDD4	149.11	1	0.927	1.088	0.988	1.067	1.074	1.038	0.51076
P78362	SRSF protein kinase 2 OS=Homo sapiens OX=9606 GN=SRPK2	SRPK2	77.526	0.733	0.87	0.962	1.07	1.006	1.03	1.211	0.072424
Q9BYD2	39S ribosomal protein L9, mitochondrial OS=Homo sapiens OX=9606 GN=MRPL9	MRPL9	30.243		1.054			0.992		0.941
Q9BXF6	Rab11 family-interacting protein 5 OS=Homo sapiens OX=9606 GN=RAB11FIP5	RAB11FIP5	70.414	0.842	0.956	0.762	1.088	0.981	0.895	1.158	0.163123
Q96HD1	Cysteine-rich with EGF-like domain protein 1 OS=Homo sapiens OX=9606 GN=CRELD1	CRELD1	45.439	0.932	1.049	0.96	0.94	1.004	0.87	0.957	0.45972
Q96AB3	Isochorismatase domain-containing protein 2 OS=Homo sapiens OX=9606 GN=ISOC2	ISOC2	22.337		1.113			0.759		0.682
Q8IYD1	Eukaryotic peptide chain release factor GTP-binding subunit ERF3B OS=Homo sapiens OX=9606 GN=GSPT2	GSPT2	68.882		0.899	1.007		0.928	1.009	1.016	0.83318
O43504	Ragulator complex protein LAMTOR5 OS=Homo sapiens OX=9606 GN=LAMTOR5	LAMTOR5	9.6138	0.828	0.953	1.002	1.166	1.044	1.089	1.185	0.058298
P36952	Serpin B5 OS=Homo sapiens OX=9606 GN=SERPINB5	SERPINB5	42.1
Q04837	Single-stranded DNA-binding protein, mitochondrial OS=Homo sapiens OX=9606 GN=SSBP1	SSBP1	17.259	1.047	1.059	1.073	0.896	0.898	0.918	0.853	0.000115481
Q15022	Polycomb protein SUZ12 OS=Homo sapiens OX=9606 GN=SUZ12	SUZ12	83.054	0.928	0.824		1.208	1.129		1.334	0.05158
O43493	Trans-Golgi network integral membrane protein 2 OS=Homo sapiens OX=9606 GN=TGOLN2	TGOLN2	51.018	1.255	1.267	1.216	0.783	0.799	0.747	0.623	3.7885e-05
P10721	Mast/stem cell growth factor receptor Kit OS=Homo sapiens OX=9606 GN=KIT	KIT	109.86		0.671	0.606		1.141	1.245	1.868	0.0113014
P31641	Sodium- and chloride-dependent taurine transporter OS=Homo sapiens OX=9606 GN=SLC6A6	SLC6A6	69.829
P03915	NADH-ubiquinone oxidoreductase chain 5 OS=Homo sapiens OX=9606 GN=MT-ND5	MT-ND5	67.026	0.973	1.08	0.876	0.961	0.932	1.036	1	0.97078
Q8TED4	Glucose-6-phosphate exchanger SLC37A2 OS=Homo sapiens OX=9606 GN=SLC37A2	SLC37A2	54.436
Q5U5X0	Complex III assembly factor LYRM7 OS=Homo sapiens OX=9606 GN=LYRM7	LYRM7	11.955
Q9NR09	Baculoviral IAP repeat-containing protein 6 OS=Homo sapiens OX=9606 GN=BIRC6	BIRC6	530.25	0.89	1.003	0.97	1.031	0.966	1.02	1.054	0.263
O15260	Surfeit locus protein 4 OS=Homo sapiens OX=9606 GN=SURF4	SURF4	30.394		1.219	0.944		0.903	1.043	0.9	0.56532
O94808	Glutamine--fructose-6-phosphate aminotransferase [isomerizing] 2 OS=Homo sapiens OX=9606 GN=GFPT2	GFPT2	76.93	0.984	0.973	0.95	1.07	0.993	0.986	1.049	0.169343
Q96FZ7	Charged multivesicular body protein 6 OS=Homo sapiens OX=9606 GN=CHMP6	CHMP6	23.485		0.91	0.951		1.058	1.008	1.11	0.085762
Q14642	Type I inositol 1,4,5-trisphosphate 5-phosphatase OS=Homo sapiens OX=9606 GN=INPP5A	INPP5A	47.819	0.967			1.002			1.036
P05783	Keratin, type I cytoskeletal 18 OS=Homo sapiens OX=9606 GN=KRT18	KRT18	48.057	0.949	0.988	0.959	0.86	0.838	0.814	0.867	0.0020381
Q9HCS7	Pre-mRNA-splicing factor SYF1 OS=Homo sapiens OX=9606 GN=XAB2	XAB2	100.01	1.014	1.055	0.938	0.964	0.998	0.995	0.983	0.68728
Q9H6R4	Nucleolar protein 6 OS=Homo sapiens OX=9606 GN=NOL6	NOL6	127.59	0.978	0.997	0.98	1.027	1.04	1.002	1.039	0.039279
P84090	Enhancer of rudimentary homolog OS=Homo sapiens OX=9606 GN=ERH	ERH	12.259	1.092	0.992	1.02	0.946	1.022	0.97	0.947	0.20856
Q8IUR0	Trafficking protein particle complex subunit 5 OS=Homo sapiens OX=9606 GN=TRAPPC5	TRAPPC5	20.783
P15374	Ubiquitin carboxyl-terminal hydrolase isozyme L3 OS=Homo sapiens OX=9606 GN=UCHL3	UCHL3	26.182	1.059	1.012	1.049	0.95	0.973	0.972	0.928	0.0092639
P47985	Cytochrome b-c1 complex subunit Rieske, mitochondrial OS=Homo sapiens OX=9606 GN=UQCRFS1	UQCRFS1	29.668	0.957	0.9	1.073	0.889	0.806	0.933	0.897	0.183141
Q9UKV8	Protein argonaute-2 OS=Homo sapiens OX=9606 GN=AGO2	AGO2	97.207	0.9	1.03	0.926	1.066	1.046	1.002	1.09	0.122376
Q9Y385	Ubiquitin-conjugating enzyme E2 J1 OS=Homo sapiens OX=9606 GN=UBE2J1	UBE2J1	35.198	1.021	0.966	0.903	0.967	0.905	0.948	0.976	0.59134
A8MVW5	HEPACAM family member 2 OS=Homo sapiens OX=9606 GN=HEPACAM2	HEPACAM2	51.406		1.013			1.027		1.014
P51812	Ribosomal protein S6 kinase alpha-3 OS=Homo sapiens OX=9606 GN=RPS6KA3	RPS6KA3	83.735	0.88	1.047	0.918	1.079	1.082	1.209	1.185	0.05682
P40306	Proteasome subunit beta type-10 OS=Homo sapiens OX=9606 GN=PSMB10	PSMB10	28.936		1.136	1.117		0.881	1.009	0.839	0.121278
P55072	Transitional endoplasmic reticulum ATPase OS=Homo sapiens OX=9606 GN=VCP	VCP	89.321	1.044	1.062	1.038	0.964	0.971	0.97	0.924	0.00039856
Q99805	Transmembrane 9 superfamily member 2 OS=Homo sapiens OX=9606 GN=TM9SF2	TM9SF2	75.775	1.059	1.108	1.011	1.098	0.92	0.976	0.942	0.35002
Q99829	Copine-1 OS=Homo sapiens OX=9606 GN=CPNE1	CPNE1	59.058	1.07	1.081	1.042	0.956	0.974	0.958	0.904	0.00128185
Q9BPY3	Protein FAM118B OS=Homo sapiens OX=9606 GN=FAM118B	FAM118B	39.499	1.003	1.134	1.04	1.002	1.102	1.059	0.996	0.93706
Q9NYU2	UDP-glucose:glycoprotein glucosyltransferase 1 OS=Homo sapiens OX=9606 GN=UGGT1	UGGT1	177.19	0.908	0.969	0.97	0.995	0.991	1.02	1.056	0.081503
P31949	Protein S100-A11 OS=Homo sapiens OX=9606 GN=S100A11	S100A11	11.74	0.968	0.941	0.976	0.96	1.032	0.959	1.023	0.4532
Q9HC36	rRNA methyltransferase 3, mitochondrial OS=Homo sapiens OX=9606 GN=MRM3	MRM3	47.019	0.992	1.137	0.976	1.038	0.976	0.98	0.964	0.54664
Q9Y285	Phenylalanine--tRNA ligase alpha subunit OS=Homo sapiens OX=9606 GN=FARSA	FARSA	57.563	0.941	0.977	0.889	1.003	0.988	1.05	1.083	0.071181
P61764	Syntaxin-binding protein 1 OS=Homo sapiens OX=9606 GN=STXBP1	STXBP1	67.568	1.036	0.905	0.942	0.936	0.942	0.954	0.982	0.72678
O75592	E3 ubiquitin-protein ligase MYCBP2 OS=Homo sapiens OX=9606 GN=MYCBP2	MYCBP2	510.08	0.974			0.942			0.967
Q7Z7N9	Transmembrane protein 179B OS=Homo sapiens OX=9606 GN=TMEM179B	TMEM179B	23.55	1.042	1.1	0.941	0.862	1.02	1.013	0.939	0.42286
Q96GX9	Methylthioribulose-1-phosphate dehydratase OS=Homo sapiens OX=9606 GN=APIP	APIP	27.125	0.942	0.816	0.928	1.05	1.122	1.073	1.208	0.0183562
Q96RU2	Ubiquitin carboxyl-terminal hydrolase 28 OS=Homo sapiens OX=9606 GN=USP28	USP28	122.49		0.965			0.885		0.917
P33527	Multidrug resistance-associated protein 1 OS=Homo sapiens OX=9606 GN=ABCC1	ABCC1	171.59	1	0.977	1.015	1.029	0.993	1.063	1.031	0.25028
P08648	Integrin alpha-5 OS=Homo sapiens OX=9606 GN=ITGA5	ITGA5	114.54	1.023	1.042	0.982	0.97	1.002	0.974	0.967	0.17382
Q6UX04	Peptidyl-prolyl cis-trans isomerase CWC27 homolog OS=Homo sapiens OX=9606 GN=CWC27	CWC27	53.846	1.171		0.938	0.891		1.079	0.934	0.69394
P62136	Serine/threonine-protein phosphatase PP1-alpha catalytic subunit OS=Homo sapiens OX=9606 GN=PPP1CA	PPP1CA	37.512	0.947	1.057		0.984	0.927		0.954	0.5349
Q92925	SWI/SNF-related matrix-associated actin-dependent regulator of chromatin subfamily D member 2 OS=Homo sapiens OX=9606 GN=SMARCD2	SMARCD2	58.92		0.921	0.908		0.873	1.13	1.095	0.5881
Q7L014	Probable ATP-dependent RNA helicase DDX46 OS=Homo sapiens OX=9606 GN=DDX46	DDX46	117.36	0.999	0.975	0.997	1.011	1.011	0.998	1.016	0.139416
P18440	Arylamine N-acetyltransferase 1 OS=Homo sapiens OX=9606 GN=NAT1	NAT1	33.898
Q13243	Serine/arginine-rich splicing factor 5 OS=Homo sapiens OX=9606 GN=SRSF5	SRSF5	31.263	1.048	1.091	1.03	1.005	0.893	0.994	0.913	0.08878
Q8WUM4	Programmed cell death 6-interacting protein OS=Homo sapiens OX=9606 GN=PDCD6IP	PDCD6IP	96.022	1.034	1.072	1.044	0.985	1	1.029	0.957	0.057736
Q9UNL2	Translocon-associated protein subunit gamma OS=Homo sapiens OX=9606 GN=SSR3	SSR3	21.08	0.994	0.897	0.999	1.034	1.099	0.947	1.066	0.32074
Q92759	General transcription factor IIH subunit 4 OS=Homo sapiens OX=9606 GN=GTF2H4	GTF2H4	52.186	0.963			1.024			1.063
Q8WWM7	Ataxin-2-like protein OS=Homo sapiens OX=9606 GN=ATXN2L	ATXN2L	113.37	0.894	1.035	0.935	1.059	1.05	1.011	1.089	0.128118
Q15397	Pumilio homolog 3 OS=Homo sapiens OX=9606 GN=PUM3	PUM3	73.584		1.096			1.045		0.953
Q9GZN1	Actin-related protein 6 OS=Homo sapiens OX=9606 GN=ACTR6	ACTR6	45.81
Q9UP95	Solute carrier family 12 member 4 OS=Homo sapiens OX=9606 GN=SLC12A4	SLC12A4	120.65
P49643	DNA primase large subunit OS=Homo sapiens OX=9606 GN=PRIM2	PRIM2	58.805	1.052	1.047	1.212	1.006	0.999	0.957	0.895	0.096358
O60524	Nuclear export mediator factor NEMF OS=Homo sapiens OX=9606 GN=NEMF	NEMF	122.95	1.01	0.988	0.961	1.035	1.002	1.052	1.044	0.101475
O94916	Nuclear factor of activated T-cells 5 OS=Homo sapiens OX=9606 GN=NFAT5	NFAT5	165.76
Q16878	Cysteine dioxygenase type 1 OS=Homo sapiens OX=9606 GN=CDO1	CDO1	22.972
Q7LBR1	Charged multivesicular body protein 1b OS=Homo sapiens OX=9606 GN=CHMP1B	CHMP1B	22.109	0.989	0.885	0.995	0.847	0.87	0.975	0.938	0.32756
P04792	Heat shock protein beta-1 OS=Homo sapiens OX=9606 GN=HSPB1	HSPB1	22.782	0.93	0.839	0.947	0.871	0.931	0.882	0.988	0.81248
Q3V6T2	Girdin OS=Homo sapiens OX=9606 GN=CCDC88A	CCDC88A	216.04	0.798	0.914	0.908	1.188	1.007	1.099	1.257	0.024584
Q9NPA8	Transcription and mRNA export factor ENY2 OS=Homo sapiens OX=9606 GN=ENY2	ENY2	11.528	1.02			0.916			0.898
Q13951	Core-binding factor subunit beta OS=Homo sapiens OX=9606 GN=CBFB	CBFB	21.508	0.92	0.963		0.967	1.038		1.065	0.27686
Q9Y2D5	A-kinase anchor protein 2 OS=Homo sapiens OX=9606 GN=AKAP2	AKAP2	94.659	0.888	0.873	0.851	1.08	1.045	1.006	1.199	0.00164167
P55795	Heterogeneous nuclear ribonucleoprotein H2 OS=Homo sapiens OX=9606 GN=HNRNPH2	HNRNPH2	49.263	0.977	1.018	0.97	1.024	0.968	0.997	1.008	0.73532
Q96FW1	Ubiquitin thioesterase OTUB1 OS=Homo sapiens OX=9606 GN=OTUB1	OTUB1	31.284	1.026	0.983	1.025	0.996	1.008	1.011	0.994	0.70176
Q8TDY2	RB1-inducible coiled-coil protein 1 OS=Homo sapiens OX=9606 GN=RB1CC1	RB1CC1	183.09		0.918	0.867		1.07	1.032	1.178	0.040119
Q9H5L6	DNA transposase THAP9 OS=Homo sapiens OX=9606 GN=THAP9	THAP9	103.41		0.666			1.31		1.967
Q15276	Rab GTPase-binding effector protein 1 OS=Homo sapiens OX=9606 GN=RABEP1	RABEP1	99.289	0.973	0.975	1.032	0.919	0.938	0.996	0.957	0.22968
Q5SNT2	Transmembrane protein 201 OS=Homo sapiens OX=9606 GN=TMEM201	TMEM201	72.235	0.919		1.04	1.01		0.994	1.023	0.7314
Q9Y2K7	Lysine-specific demethylase 2A OS=Homo sapiens OX=9606 GN=KDM2A	KDM2A	132.79	1.043	1.226	0.831	1.001	0.98	1.097	0.993	0.97322
Q8IX90	Spindle and kinetochore-associated protein 3 OS=Homo sapiens OX=9606 GN=SKA3	SKA3	46.359
P36578	60S ribosomal protein L4 OS=Homo sapiens OX=9606 GN=RPL4	RPL4	47.697	1.201	1.196	1.192	0.962	1.01	1.021	0.834	0.0101157
Q96DP5	Methionyl-tRNA formyltransferase, mitochondrial OS=Homo sapiens OX=9606 GN=MTFMT	MTFMT	43.832
Q14653	Interferon regulatory factor 3 OS=Homo sapiens OX=9606 GN=IRF3	IRF3	47.219	0.924	0.926	0.911	0.948	1.047	0.775	1.003	0.96484
Q6ZT62	Bargin OS=Homo sapiens OX=9606 GN=BARGIN	BARGIN	73.599
Q8WYP3	Ras and Rab interactor 2 OS=Homo sapiens OX=9606 GN=RIN2	RIN2	100.16	0.86	1.035	0.819	1.016	0.988	1.008	1.11	0.26728
Q9BRX8	Redox-regulatory protein FAM213A OS=Homo sapiens OX=9606 GN=FAM213A	FAM213A	25.764	0.982	1.014	0.997	0.958	0.945	1.119	1.01	0.90834
P25787	Proteasome subunit alpha type-2 OS=Homo sapiens OX=9606 GN=PSMA2	PSMA2	25.898	0.914	0.826	0.886	1.073	1.067	1.124	1.243	0.0030974
P34059	N-acetylgalactosamine-6-sulfatase OS=Homo sapiens OX=9606 GN=GALNS	GALNS	58.025	1.111	0.946	1.025	0.749	1.032	1.004	0.904	0.38648
Q9Y6A9	Signal peptidase complex subunit 1 OS=Homo sapiens OX=9606 GN=SPCS1	SPCS1	11.805	1.02	0.817	1.059	1.035	1.254	1.037	1.148	0.24368
Q05084	Islet cell autoantigen 1 OS=Homo sapiens OX=9606 GN=ICA1	ICA1	54.644	1.003			1.013			1.01
O43837	Isocitrate dehydrogenase [NAD] subunit beta, mitochondrial OS=Homo sapiens OX=9606 GN=IDH3B	IDH3B	42.183	1.042	1.075	1.008	0.916	0.904	1.038	0.915	0.129881
Q8TDW0	Volume-regulated anion channel subunit LRRC8C OS=Homo sapiens OX=9606 GN=LRRC8C	LRRC8C	92.448		0.967	0.949		1.053	1.114	1.131	0.053799
O95396	Adenylyltransferase and sulfurtransferase MOCS3 OS=Homo sapiens OX=9606 GN=MOCS3	MOCS3	49.669	0.904	1.059	1.084	1.04	1.147	0.909	1.016	0.87642
P63241	Eukaryotic translation initiation factor 5A-1 OS=Homo sapiens OX=9606 GN=EIF5A	EIF5A	16.832	1.046	1.097		1.049	0.956		0.936	0.32574
O15320	Endoplasmic reticulum export factor CTAGE5 OS=Homo sapiens OX=9606 GN=CTAGE5	CTAGE5	90.995		0.875	0.821		0.915	0.862	1.048	0.39646
P50851	Lipopolysaccharide-responsive and beige-like anchor protein OS=Homo sapiens OX=9606 GN=LRBA	LRBA	319.1	0.862	0.897	0.833	1.122	1.109	1.109	1.289	0.00030343
P54289	Voltage-dependent calcium channel subunit alpha-2/delta-1 OS=Homo sapiens OX=9606 GN=CACNA2D1	CACNA2D1	124.57	0.985		0.839	1.025		1.068	1.147	0.23168
B4DXR9	Zinc finger protein 732 OS=Homo sapiens OX=9606 GN=ZNF732	ZNF732	67.839
Q92870	Amyloid-beta A4 precursor protein-binding family B member 2 OS=Homo sapiens OX=9606 GN=APBB2	APBB2	83.373
Q12888	TP53-binding protein 1 OS=Homo sapiens OX=9606 GN=TP53BP1	TP53BP1	213.57	0.919	0.905	0.98	1.128	1.079	1.035	1.156	0.0140426
Q86YH6	Decaprenyl-diphosphate synthase subunit 2 OS=Homo sapiens OX=9606 GN=PDSS2	PDSS2	44.128	0.916			0.993			1.084
Q86Y38	Xylosyltransferase 1 OS=Homo sapiens OX=9606 GN=XYLT1	XYLT1	107.57	0.581			0.526			0.905
Q8WYN0	Cysteine protease ATG4A OS=Homo sapiens OX=9606 GN=ATG4A	ATG4A	45.377		1.086			0.962		0.886
Q9NUQ6	SPATS2-like protein OS=Homo sapiens OX=9606 GN=SPATS2L	SPATS2L	61.728	1.104	1.349	1.173	0.942	0.808	0.852	0.718	0.0113763
O95816	BAG family molecular chaperone regulator 2 OS=Homo sapiens OX=9606 GN=BAG2	BAG2	23.772	1.04	1.015	1.029	0.928	0.989	1.002	0.946	0.088165
Q9UNN5	FAS-associated factor 1 OS=Homo sapiens OX=9606 GN=FAF1	FAF1	73.953	0.991	0.983	1.049	1.071	1.056	1.003	1.035	0.28982
Q04323	UBX domain-containing protein 1 OS=Homo sapiens OX=9606 GN=UBXN1	UBXN1	33.325	1.015	0.964	0.937	0.974	1.053	0.987	1.034	0.3812
Q96F85	CB1 cannabinoid receptor-interacting protein 1 OS=Homo sapiens OX=9606 GN=CNRIP1	CNRIP1	18.648		0.905	0.956		1.047	1.016	1.109	0.08064
O43395	U4/U6 small nuclear ribonucleoprotein Prp3 OS=Homo sapiens OX=9606 GN=PRPF3	PRPF3	77.528	0.766	1.014	0.926	0.782	0.95	1.061	1.032	0.81414
Q9NX74	tRNA-dihydrouridine(20) synthase [NAD(P)+]-like OS=Homo sapiens OX=9606 GN=DUS2	DUS2	55.05	0.979	0.938	1.004	0.921	0.887	0.96	0.948	0.149277
Q00978	Interferon regulatory factor 9 OS=Homo sapiens OX=9606 GN=IRF9	IRF9	43.696	0.987		1.038	0.933		0.877	0.894	0.106316
Q9ULX3	RNA-binding protein NOB1 OS=Homo sapiens OX=9606 GN=NOB1	NOB1	46.674		1.073			1.082		1.008
Q7Z6E9	E3 ubiquitin-protein ligase RBBP6 OS=Homo sapiens OX=9606 GN=RBBP6	RBBP6	201.56		0.911	0.96		0.953	0.991	1.039	0.36074
P45983	Mitogen-activated protein kinase 8 OS=Homo sapiens OX=9606 GN=MAPK8	MAPK8	48.295
Q9UI12	V-type proton ATPase subunit H OS=Homo sapiens OX=9606 GN=ATP6V1H	ATP6V1H	55.882	1.002	0.975	0.932	0.931	1.07	1.05	1.049	0.39382
O60869	Endothelial differentiation-related factor 1 OS=Homo sapiens OX=9606 GN=EDF1	EDF1	16.368	1.028	0.902	0.922	0.805	0.884	0.981	0.936	0.38898
Q92688	Acidic leucine-rich nuclear phosphoprotein 32 family member B OS=Homo sapiens OX=9606 GN=ANP32B	ANP32B	28.787	1.016	1.036	1.026	1.031	0.945	1.06	0.986	0.69276
Q3KQV9	UDP-N-acetylhexosamine pyrophosphorylase-like protein 1 OS=Homo sapiens OX=9606 GN=UAP1L1	UAP1L1	57.03	0.845	1.019	1.077	1.016	0.976	0.897	0.982	0.87372
P49023	Paxillin OS=Homo sapiens OX=9606 GN=PXN	PXN	64.505	0.986	0.994	0.993	0.938	0.929	0.988	0.96	0.168319
P23588	Eukaryotic translation initiation factor 4B OS=Homo sapiens OX=9606 GN=EIF4B	EIF4B	69.15	1.043	0.909	1.01	0.98	1.012	0.995	1.008	0.82534
O14773	Tripeptidyl-peptidase 1 OS=Homo sapiens OX=9606 GN=TPP1	TPP1	61.247	0.945	0.98	0.945	0.854	0.953	0.942	0.958	0.29714
Q7L4E1	Mitoguardin 2 OS=Homo sapiens OX=9606 GN=MIGA2	MIGA2	65.53
Q9BSR8	Protein YIPF4 OS=Homo sapiens OX=9606 GN=YIPF4	YIPF4	27.082		1.045	0.987		1.023	0.937	0.965	0.55668
Q9BW27	Nuclear pore complex protein Nup85 OS=Homo sapiens OX=9606 GN=NUP85	NUP85	75.019	1.012		1.002	0.963		1.103	1.026	0.76562
Q9BPX3	Condensin complex subunit 3 OS=Homo sapiens OX=9606 GN=NCAPG	NCAPG	114.33	1.001	1.053	0.993	1.052	1.063	1.065	1.044	0.083403
P00846	ATP synthase subunit a OS=Homo sapiens OX=9606 GN=MT-ATP6	MT-ATP6	24.817		1.1			0.879		0.799
Q7Z417	Nuclear fragile X mental retardation-interacting protein 2 OS=Homo sapiens OX=9606 GN=NUFIP2	NUFIP2	76.12	0.963	1.018	0.981	0.894	1.019	0.92	0.956	0.34576
P61077	Ubiquitin-conjugating enzyme E2 D3 OS=Homo sapiens OX=9606 GN=UBE2D3	UBE2D3	16.687		0.928			1.045		1.126
P35237	Serpin B6 OS=Homo sapiens OX=9606 GN=SERPINB6	SERPINB6	42.621	0.606	0.801	0.587	0.806	0.766	0.649	1.114	0.3916
Q9NQW6	Anillin OS=Homo sapiens OX=9606 GN=ANLN	ANLN	124.2	0.943	0.855	0.807	1.035	1.238	1.323	1.38	0.020836
Q15583	Homeobox protein TGIF1 OS=Homo sapiens OX=9606 GN=TGIF1	TGIF1	43.012
Q86SQ0	Pleckstrin homology-like domain family B member 2 OS=Homo sapiens OX=9606 GN=PHLDB2	PHLDB2	142.16	0.901	0.971	0.988	0.963	0.926	1.036	1.023	0.63608
P32322	Pyrroline-5-carboxylate reductase 1, mitochondrial OS=Homo sapiens OX=9606 GN=PYCR1	PYCR1	33.36	1.059	0.989	0.94	0.912	1.003	0.943	0.956	0.37686
Q9BQ95	Evolutionarily conserved signaling intermediate in Toll pathway, mitochondrial OS=Homo sapiens OX=9606 GN=ECSIT	ECSIT	49.148	1	0.995		1.01	1.078		1.047	0.30204
Q9NVF7	F-box only protein 28 OS=Homo sapiens OX=9606 GN=FBXO28	FBXO28	41.149		0.888			1.204		1.356
Q9ULV4	Coronin-1C OS=Homo sapiens OX=9606 GN=CORO1C	CORO1C	53.248	1.051	1.019	1.078	0.973	0.952	0.922	0.904	0.011223
Q96RQ1	Endoplasmic reticulum-Golgi intermediate compartment protein 2 OS=Homo sapiens OX=9606 GN=ERGIC2	ERGIC2	42.548		0.881	0.926		1.097	0.962	1.139	0.2083
Q01459	Di-N-acetylchitobiase OS=Homo sapiens OX=9606 GN=CTBS	CTBS	43.759		1.058	1.193		0.916	0.844	0.782	0.077785
Q9HCG7	Non-lysosomal glucosylceramidase OS=Homo sapiens OX=9606 GN=GBA2	GBA2	104.65
P20674	Cytochrome c oxidase subunit 5A, mitochondrial OS=Homo sapiens OX=9606 GN=COX5A	COX5A	16.762	1.027	0.975	1.045	0.824	0.902	0.911	0.865	0.0190044
O14832	Phytanoyl-CoA dioxygenase, peroxisomal OS=Homo sapiens OX=9606 GN=PHYH	PHYH	38.538	0.944	0.805		0.94	1.009		1.114	0.33146
P57721	Poly(rC)-binding protein 3 OS=Homo sapiens OX=9606 GN=PCBP3	PCBP3	39.465	1.127		0.985	1.099		1.085	1.034	0.64978
Q9Y608	Leucine-rich repeat flightless-interacting protein 2 OS=Homo sapiens OX=9606 GN=LRRFIP2	LRRFIP2	82.17	0.904	0.657	1.074	0.904	0.984	0.785	1.014	0.8582
O75150	E3 ubiquitin-protein ligase BRE1B OS=Homo sapiens OX=9606 GN=RNF40	RNF40	113.65	0.966	0.989	0.947	1.013	1.021	1.076	1.072	0.038456
O43143	Pre-mRNA-splicing factor ATP-dependent RNA helicase DHX15 OS=Homo sapiens OX=9606 GN=DHX15	DHX15	90.932	1.017	1.021	0.981	1.019	1.012	1.08	1.03	0.28682
Q8IWC1	MAP7 domain-containing protein 3 OS=Homo sapiens OX=9606 GN=MAP7D3	MAP7D3	98.428	1.024			1.059			1.034
Q6NYC1	Bifunctional arginine demethylase and lysyl-hydroxylase JMJD6 OS=Homo sapiens OX=9606 GN=JMJD6	JMJD6	46.461	1.055	1.067	0.915	0.91	0.95	0.788	0.872	0.140443
P07358	Complement component C8 beta chain OS=Homo sapiens OX=9606 GN=C8B	C8B	67.046	0.779	0.895	0.795	1.126	0.998	1.049	1.285	0.0106761
Q92506	Estradiol 17-beta-dehydrogenase 8 OS=Homo sapiens OX=9606 GN=HSD17B8	HSD17B8	26.973	0.797		0.919	1.025		0.993	1.176	0.152824
Q7L523	Ras-related GTP-binding protein A OS=Homo sapiens OX=9606 GN=RRAGA	RRAGA	36.566		0.988	0.949		1.088	1.085	1.122	0.029364
Q99575	Ribonucleases P/MRP protein subunit POP1 OS=Homo sapiens OX=9606 GN=POP1	POP1	114.71	1.037		1.007	0.993		0.977	0.964	0.159517
O75506	Heat shock factor-binding protein 1 OS=Homo sapiens OX=9606 GN=HSBP1	HSBP1	8.5435	1.056	1.182	1.043	0.943	1.126	0.901	0.905	0.26242
Q15345	Leucine-rich repeat-containing protein 41 OS=Homo sapiens OX=9606 GN=LRRC41	LRRC41	88.649		0.943			0.884		0.937
Q9C0E2	Exportin-4 OS=Homo sapiens OX=9606 GN=XPO4	XPO4	130.14	0.968	1.014	1.053	1.088	1.052	0.924	1.01	0.89684
Q9Y4L1	Hypoxia up-regulated protein 1 OS=Homo sapiens OX=9606 GN=HYOU1	HYOU1	111.33	0.954	0.954	0.964	0.885	0.931	0.96	0.967	0.28626
O95169	NADH dehydrogenase [ubiquinone] 1 beta subcomplex subunit 8, mitochondrial OS=Homo sapiens OX=9606 GN=NDUFB8	NDUFB8	21.766	0.849	0.93	0.925	1.057	1.046	0.97	1.136	0.03296
Q969N2	GPI transamidase component PIG-T OS=Homo sapiens OX=9606 GN=PIGT	PIGT	65.699	1.013	1.058	1.003	1.039	1.009	1.046	1.007	0.75414
P78540	Arginase-2, mitochondrial OS=Homo sapiens OX=9606 GN=ARG2	ARG2	38.577	0.761		0.822	1.387		0.968	1.488	0.1735
P15151	Poliovirus receptor OS=Homo sapiens OX=9606 GN=PVR	PVR	45.302	1.107		0.751	0.983		1.074	1.107	0.60922
Q9NRY2	SOSS complex subunit C OS=Homo sapiens OX=9606 GN=INIP	INIP	11.425			0.922			0.919	0.997
Q14152	Eukaryotic translation initiation factor 3 subunit A OS=Homo sapiens OX=9606 GN=EIF3A	EIF3A	166.57	1.035	1.028	0.995	0.982	1.014	1	0.98	0.25296
Q7Z4F1	Low-density lipoprotein receptor-related protein 10 OS=Homo sapiens OX=9606 GN=LRP10	LRP10	76.193		0.861			1.101		1.279
P15289	Arylsulfatase A OS=Homo sapiens OX=9606 GN=ARSA	ARSA	53.588	1.082			0.797			0.737
Q00653	Nuclear factor NF-kappa-B p100 subunit OS=Homo sapiens OX=9606 GN=NFKB2	NFKB2	96.748		0.952	1.059		0.914	1.14	1.021	0.90538
Q9NRY6	Phospholipid scramblase 3 OS=Homo sapiens OX=9606 GN=PLSCR3	PLSCR3	31.648		1.029			0.962		0.935
Q9Y618	Nuclear receptor corepressor 2 OS=Homo sapiens OX=9606 GN=NCOR2	NCOR2	274.8
P63279	SUMO-conjugating enzyme UBC9 OS=Homo sapiens OX=9606 GN=UBE2I	UBE2I	18.007	1.114	1.061	1.092	1.024	1.013	0.994	0.928	0.0107575
Q96EL2	28S ribosomal protein S24, mitochondrial OS=Homo sapiens OX=9606 GN=MRPS24	MRPS24	19.015
Q13206	Probable ATP-dependent RNA helicase DDX10 OS=Homo sapiens OX=9606 GN=DDX10	DDX10	100.89	0.771	0.891	1.047	1.042	1.043	1.021	1.147	0.2446
Q9BQ70	Transcription factor 25 OS=Homo sapiens OX=9606 GN=TCF25	TCF25	76.666
P55210	Caspase-7 OS=Homo sapiens OX=9606 GN=CASP7	CASP7	34.276	0.954	1.079	1.025	0.944	0.494	0.95	0.781	0.2586
Q8IWD4	Coiled-coil domain-containing protein 117 OS=Homo sapiens OX=9606 GN=CCDC117	CCDC117	30.541
P62701	40S ribosomal protein S4, X isoform OS=Homo sapiens OX=9606 GN=RPS4X	RPS4X	29.597	1.14	1.038	1.096	1.021	1.022	0.977	0.922	0.060615
P00387	NADH-cytochrome b5 reductase 3 OS=Homo sapiens OX=9606 GN=CYB5R3	CYB5R3	34.234	0.93	0.946	0.909	1.05	0.995	1.033	1.105	0.0070971
Q8TB40	Protein ABHD4 OS=Homo sapiens OX=9606 GN=ABHD4	ABHD4	38.794
Q5T0F9	Coiled-coil and C2 domain-containing protein 1B OS=Homo sapiens OX=9606 GN=CC2D1B	CC2D1B	94.223		0.883	0.863		1.039	0.977	1.155	0.048624
P50238	Cysteine-rich protein 1 OS=Homo sapiens OX=9606 GN=CRIP1	CRIP1	8.5328	0.815	0.798	0.575	0.763	0.736	0.717	1.013	0.84942
P16104	Histone H2AX OS=Homo sapiens OX=9606 GN=H2AFX	H2AFX	15.144	0.834	0.904	1.012	1.203	1.104	1.087	1.234	0.029856
Q96SB3	Neurabin-2 OS=Homo sapiens OX=9606 GN=PPP1R9B	PPP1R9B	89.191	0.931	1	0.893	0.919	0.879	0.85	0.938	0.186459
Q7L3T8	Probable proline--tRNA ligase, mitochondrial OS=Homo sapiens OX=9606 GN=PARS2	PARS2	53.262
P08708	40S ribosomal protein S17 OS=Homo sapiens OX=9606 GN=RPS17	RPS17	15.55	1.026	0.954	0.958	0.925	1.008	1.001	0.999	0.96788
Q8IWE5	Pleckstrin homology domain-containing family M member 2 OS=Homo sapiens OX=9606 GN=PLEKHM2	PLEKHM2	112.78
Q9BRU9	rRNA-processing protein UTP23 homolog OS=Homo sapiens OX=9606 GN=UTP23	UTP23	28.402
Q9P2X0	Dolichol-phosphate mannosyltransferase subunit 3 OS=Homo sapiens OX=9606 GN=DPM3	DPM3	10.094			0.883			1.008	1.142
P48060	Glioma pathogenesis-related protein 1 OS=Homo sapiens OX=9606 GN=GLIPR1	GLIPR1	30.366	1.142	1.135	1.075	0.968	0.971	0.974	0.869	0.0184624
P07339	Cathepsin D OS=Homo sapiens OX=9606 GN=CTSD	CTSD	44.552	0.927	0.927	0.924	0.935	0.954	0.97	1.029	0.115524
P17655	Calpain-2 catalytic subunit OS=Homo sapiens OX=9606 GN=CAPN2	CAPN2	79.994	1.033	1.017	1.043	1.059	1.085	1.019	1.023	0.32464
Q9P016	Thymocyte nuclear protein 1 OS=Homo sapiens OX=9606 GN=THYN1	THYN1	25.697	1.048	0.92	0.97	0.916	1.033	0.993	1.001	0.9775
Q15102	Platelet-activating factor acetylhydrolase IB subunit gamma OS=Homo sapiens OX=9606 GN=PAFAH1B3	PAFAH1B3	25.734	0.927	0.942	0.981	1.066	1.031	1.021	1.094	0.0134606
Q96AY3	Peptidyl-prolyl cis-trans isomerase FKBP10 OS=Homo sapiens OX=9606 GN=FKBP10	FKBP10	64.244	0.995	0.943	0.974	0.92	0.945	0.963	0.971	0.22688
Q6ZXV5	Transmembrane and TPR repeat-containing protein 3 OS=Homo sapiens OX=9606 GN=TMTC3	TMTC3	104.01	1.005	1.043	1.032	0.947	0.997	1.023	0.963	0.2088
Q14566	DNA replication licensing factor MCM6 OS=Homo sapiens OX=9606 GN=MCM6	MCM6	92.888	0.981	1.002	1.022	1.132	1.135	1.145	1.135	0.00049829
Q8NHQ1	Centrosomal protein of 70 kDa OS=Homo sapiens OX=9606 GN=CEP70	CEP70	69.751			0.954			1.079	1.131
Q9GZP9	Derlin-2 OS=Homo sapiens OX=9606 GN=DERL2	DERL2	27.567
Q13085	Acetyl-CoA carboxylase 1 OS=Homo sapiens OX=9606 GN=ACACA	ACACA	265.55	0.931	0.996	0.986	1.05	1.06	1.073	1.093	0.0153563
Q13442	28 kDa heat- and acid-stable phosphoprotein OS=Homo sapiens OX=9606 GN=PDAP1	PDAP1	20.63	0.954	0.955	0.908	1.165	1.041	1.121	1.181	0.0110157
Q9H254	Spectrin beta chain, non-erythrocytic 4 OS=Homo sapiens OX=9606 GN=SPTBN4	SPTBN4	288.98	1.048	0.988	1.042	0.912	0.891	0.923	0.886	0.0048211
Q9HBL7	Plasminogen receptor (KT) OS=Homo sapiens OX=9606 GN=PLGRKT	PLGRKT	17.201	0.818			1.074			1.313
Q8N684	Cleavage and polyadenylation specificity factor subunit 7 OS=Homo sapiens OX=9606 GN=CPSF7	CPSF7	52.049	0.966	1.011	0.896	1.024	1.134	1.106	1.136	0.052025
Q86YQ8	Copine-8 OS=Homo sapiens OX=9606 GN=CPNE8	CPNE8	63.107	0.993	0.906	1.062	1.047	0.967	1	1.018	0.72652
Q8WVN8	Ubiquitin-conjugating enzyme E2 Q2 OS=Homo sapiens OX=9606 GN=UBE2Q2	UBE2Q2	42.818
Q96AD5	Patatin-like phospholipase domain-containing protein 2 OS=Homo sapiens OX=9606 GN=PNPLA2	PNPLA2	55.315	0.686			0.973			1.418
Q14444	Caprin-1 OS=Homo sapiens OX=9606 GN=CAPRIN1	CAPRIN1	78.365	1.062	1.101	1.058	0.895	1	1.022	0.906	0.079358
Q14534	Squalene monooxygenase OS=Homo sapiens OX=9606 GN=SQLE	SQLE	63.922	0.616	0.799	0.611	1.441	1.214	1.486	2.044	0.0026633
Q6PL24	Protein TMED8 OS=Homo sapiens OX=9606 GN=TMED8	TMED8	35.74			0.793			1.001	1.262
Q08945	FACT complex subunit SSRP1 OS=Homo sapiens OX=9606 GN=SSRP1	SSRP1	81.074	1.051	0.917	0.963	0.959	1.028	1.072	1.044	0.44738
Q00688	Peptidyl-prolyl cis-trans isomerase FKBP3 OS=Homo sapiens OX=9606 GN=FKBP3	FKBP3	25.177	0.987	1.018	0.962	1.045	1.004	1.048	1.044	0.115497
P15882	N-chimaerin OS=Homo sapiens OX=9606 GN=CHN1	CHN1	53.172
Q05D32	CTD small phosphatase-like protein 2 OS=Homo sapiens OX=9606 GN=CTDSPL2	CTDSPL2	52.998			1.017			1.139	1.12
P00519	Tyrosine-protein kinase ABL1 OS=Homo sapiens OX=9606 GN=ABL1	ABL1	122.87
Q9Y6N1	Cytochrome c oxidase assembly protein COX11, mitochondrial OS=Homo sapiens OX=9606 GN=COX11	COX11	31.43
Q7Z333	Probable helicase senataxin OS=Homo sapiens OX=9606 GN=SETX	SETX	302.88		1.138			1.068		0.938
Q9H3F6	BTB/POZ domain-containing adapter for CUL3-mediated RhoA degradation protein 3 OS=Homo sapiens OX=9606 GN=KCTD10	KCTD10	35.432	0.939	0.831	0.905	1.047	1.137	0.949	1.171	0.069345
P55854	Small ubiquitin-related modifier 3 OS=Homo sapiens OX=9606 GN=SUMO3	SUMO3	11.637	0.304	0.532	0.48	0.437	0.665	0.627	1.314	0.25894
Q99536	Synaptic vesicle membrane protein VAT-1 homolog OS=Homo sapiens OX=9606 GN=VAT1	VAT1	41.92	1.015	1.046	1.035	0.967	0.953	0.937	0.923	0.0031642
Q12788	Transducin beta-like protein 3 OS=Homo sapiens OX=9606 GN=TBL3	TBL3	89.034	1.041	1.016	0.995	0.994	1.087	1.061	1.029	0.39168
O00743	Serine/threonine-protein phosphatase 6 catalytic subunit OS=Homo sapiens OX=9606 GN=PPP6C	PPP6C	35.144	1.026	1.134	1.191	1.006	0.912	0.921	0.847	0.037562
O43314	Inositol hexakisphosphate and diphosphoinositol-pentakisphosphate kinase 2 OS=Homo sapiens OX=9606 GN=PPIP5K2	PPIP5K2	140.41		1.042			1.014		0.973
P0C870	JmjC domain-containing protein 7 OS=Homo sapiens OX=9606 GN=JMJD7	JMJD7	35.932
Q9HAB3	Solute carrier family 52, riboflavin transporter, member 2 OS=Homo sapiens OX=9606 GN=SLC52A2	SLC52A2	45.777		0.979	1.056		1.01	0.931	0.954	0.4837
Q86WR0	Coiled-coil domain-containing protein 25 OS=Homo sapiens OX=9606 GN=CCDC25	CCDC25	24.479	0.933			1.019			1.092
Q69YN4	Protein virilizer homolog OS=Homo sapiens OX=9606 GN=VIRMA	VIRMA	202.02		1.054			1.036		0.983
P49137	MAP kinase-activated protein kinase 2 OS=Homo sapiens OX=9606 GN=MAPKAPK2	MAPKAPK2	45.567
O43715	TP53-regulated inhibitor of apoptosis 1 OS=Homo sapiens OX=9606 GN=TRIAP1	TRIAP1	8.7858	1.123	1.205	0.965	0.994	0.978	1.041	0.915	0.28042
Q8WXH0	Nesprin-2 OS=Homo sapiens OX=9606 GN=SYNE2	SYNE2	796.43	1.014	0.883	0.92	0.981	0.97	0.993	1.045	0.33292
Q6VN20	Ran-binding protein 10 OS=Homo sapiens OX=9606 GN=RANBP10	RANBP10	67.256	1.013	1.02	1.035	1.076	1.051	1.044	1.034	0.041463
Q9Y314	Nitric oxide synthase-interacting protein OS=Homo sapiens OX=9606 GN=NOSIP	NOSIP	33.172	0.958	1.043	0.954	1.069	0.981	1.057	1.051	0.27328
Q16555	Dihydropyrimidinase-related protein 2 OS=Homo sapiens OX=9606 GN=DPYSL2	DPYSL2	62.293	0.913	0.897	0.925	1.094	1.088	1.1	1.2	4.1262e-05
O00299	Chloride intracellular channel protein 1 OS=Homo sapiens OX=9606 GN=CLIC1	CLIC1	26.922	1.108	1.118	1.079	0.953	0.905	0.914	0.839	0.0007645
Q9Y305	Acyl-coenzyme A thioesterase 9, mitochondrial OS=Homo sapiens OX=9606 GN=ACOT9	ACOT9	49.901	1.088	1.004	1.041	0.906	0.954	0.897	0.88	0.0132009
Q9HAU4	E3 ubiquitin-protein ligase SMURF2 OS=Homo sapiens OX=9606 GN=SMURF2	SMURF2	86.195	0.984	0.845	0.988	1.078	1.127	1.074	1.164	0.045444
Q7RTS9	Dymeclin OS=Homo sapiens OX=9606 GN=DYM	DYM	75.935	0.762	0.966		1.133	0.964		1.214	0.30292
O43251	RNA binding protein fox-1 homolog 2 OS=Homo sapiens OX=9606 GN=RBFOX2	RBFOX2	41.373	0.944	0.892	0.953	0.964	0.992	0.993	1.057	0.069785
Q96H79	Zinc finger CCCH-type antiviral protein 1-like OS=Homo sapiens OX=9606 GN=ZC3HAV1L	ZC3HAV1L	32.962		0.978			0.978		1
Q8N0Z3	Spindle and centriole-associated protein 1 OS=Homo sapiens OX=9606 GN=SPICE1	SPICE1	96.263		0.766			1.038		1.355
Q9HBI1	Beta-parvin OS=Homo sapiens OX=9606 GN=PARVB	PARVB	41.714		1.016			0.983		0.968
Q9H7D7	WD repeat-containing protein 26 OS=Homo sapiens OX=9606 GN=WDR26	WDR26	72.123	0.871			0.973			1.117
A6NHL2	Tubulin alpha chain-like 3 OS=Homo sapiens OX=9606 GN=TUBAL3	TUBAL3	49.908	1.177	1.188	1.183	1.02	1.076	1.088	0.897	0.032582
Q9ULW0	Targeting protein for Xklp2 OS=Homo sapiens OX=9606 GN=TPX2	TPX2	85.652	0.831	0.757	0.865	1.2	1.174	1.116	1.423	0.00141645
Q9Y3E5	Peptidyl-tRNA hydrolase 2, mitochondrial OS=Homo sapiens OX=9606 GN=PTRH2	PTRH2	19.193	1.02	0.982	0.952	1.076	1.048	1.028	1.067	0.053001
P56282	DNA polymerase epsilon subunit 2 OS=Homo sapiens OX=9606 GN=POLE2	POLE2	59.536	0.963	1.111		1.1	1.173		1.096	0.35454
P68400	Casein kinase II subunit alpha OS=Homo sapiens OX=9606 GN=CSNK2A1	CSNK2A1	45.143	1.02	1.033	1.052	1.002	1.019	1.009	0.976	0.075182
O00487	26S proteasome non-ATPase regulatory subunit 14 OS=Homo sapiens OX=9606 GN=PSMD14	PSMD14	34.577	1.041	1.021	1.066	0.912	0.92	0.99	0.902	0.023043
Q9C0E8	Endoplasmic reticulum junction formation protein lunapark OS=Homo sapiens OX=9606 GN=LNPK	LNPK	47.739	0.93			0.904			0.972
P08237	ATP-dependent 6-phosphofructokinase, muscle type OS=Homo sapiens OX=9606 GN=PFKM	PFKM	85.182	0.967	0.981	1.025	1.077	1.097	1.019	1.074	0.065323
Q99614	Tetratricopeptide repeat protein 1 OS=Homo sapiens OX=9606 GN=TTC1	TTC1	33.526	1.062	0.995	1.028	0.92	0.985	1.034	0.953	0.27248
P63272	Transcription elongation factor SPT4 OS=Homo sapiens OX=9606 GN=SUPT4H1	SUPT4H1	13.193	0.978			1.078			1.102
P46783	40S ribosomal protein S10 OS=Homo sapiens OX=9606 GN=RPS10	RPS10	18.898	0.767	0.838	0.817	0.935	0.939	0.967	1.173	0.0048443
Q9Y5K6	CD2-associated protein OS=Homo sapiens OX=9606 GN=CD2AP	CD2AP	71.45	0.87	1.041	0.995	1.074	0.995	0.956	1.041	0.54784
Q9NVN3	Synembryn-B OS=Homo sapiens OX=9606 GN=RIC8B	RIC8B	58.824		1.018	1.149		1.252	0.99	1.035	0.84668
Q6ZSZ5	Rho guanine nucleotide exchange factor 18 OS=Homo sapiens OX=9606 GN=ARHGEF18	ARHGEF18	130.78	0.993	0.877	0.901	1.059	1.016	1.035	1.122	0.042025
Q13363	C-terminal-binding protein 1 OS=Homo sapiens OX=9606 GN=CTBP1	CTBP1	47.535		1.032	0.995		1.2	1.026	1.098	0.37632
P07910	Heterogeneous nuclear ribonucleoproteins C1/C2 OS=Homo sapiens OX=9606 GN=HNRNPC	HNRNPC	33.67	1.012	1.02	1.051	0.965	0.996	0.967	0.95	0.028597
Q9BTY7	Protein HGH1 homolog OS=Homo sapiens OX=9606 GN=HGH1	HGH1	42.129	1.016	0.998	0.732	0.903	1.007	0.705	0.952	0.76082
O75131	Copine-3 OS=Homo sapiens OX=9606 GN=CPNE3	CPNE3	60.13	1.081	1.081	1.079	0.97	1.023	0.958	0.911	0.042843
O95985	DNA topoisomerase 3-beta-1 OS=Homo sapiens OX=9606 GN=TOP3B	TOP3B	96.661
Q8IVF7	Formin-like protein 3 OS=Homo sapiens OX=9606 GN=FMNL3	FMNL3	117.21	0.858	0.849		0.999	1.036		1.192	0.0114225
Q969M7	NEDD8-conjugating enzyme UBE2F OS=Homo sapiens OX=9606 GN=UBE2F	UBE2F	21.077
Q9HC21	Mitochondrial thiamine pyrophosphate carrier OS=Homo sapiens OX=9606 GN=SLC25A19	SLC25A19	35.511			1			0.993	0.993
Q6ZS17	Rho family-interacting cell polarization regulator 1 OS=Homo sapiens OX=9606 GN=RIPOR1	RIPOR1	132.31	0.891	0.979	0.938	0.936	0.963	0.992	1.03	0.40722
O94919	Endonuclease domain-containing 1 protein OS=Homo sapiens OX=9606 GN=ENDOD1	ENDOD1	55.016	0.989	1.028	1.074	0.544	0.668	0.817	0.656	0.022281
Q8N201	Integrator complex subunit 1 OS=Homo sapiens OX=9606 GN=INTS1	INTS1	244.29	0.931	0.99	1.003	0.913	0.973	1.139	1.035	0.6878
P13196	5-aminolevulinate synthase, nonspecific, mitochondrial OS=Homo sapiens OX=9606 GN=ALAS1	ALAS1	70.58
Q9P2E3	NFX1-type zinc finger-containing protein 1 OS=Homo sapiens OX=9606 GN=ZNFX1	ZNFX1	220.22	0.987	1.11		0.906	0.939		0.88	0.17556
P28799	Granulins OS=Homo sapiens OX=9606 GN=GRN	GRN	63.544	0.96	0.872	0.929	1.038	1.023	0.964	1.096	0.064461
Q86YN1	Dolichyldiphosphatase 1 OS=Homo sapiens OX=9606 GN=DOLPP1	DOLPP1	27.03
Q13310	Polyadenylate-binding protein 4 OS=Homo sapiens OX=9606 GN=PABPC4	PABPC4	70.782	1.094	0.98	1.04	0.97	0.962	0.991	0.939	0.131842
Q8IUH3	RNA-binding protein 45 OS=Homo sapiens OX=9606 GN=RBM45	RBM45	53.502			1.048			0.998	0.952
Q9P1Z9	Coiled-coil domain-containing protein 180 OS=Homo sapiens OX=9606 GN=CCDC180	CCDC180	191.1
O95248	Myotubularin-related protein 5 OS=Homo sapiens OX=9606 GN=SBF1	SBF1	208.44
Q5T653	39S ribosomal protein L2, mitochondrial OS=Homo sapiens OX=9606 GN=MRPL2	MRPL2	33.3	1.036		0.956	0.899		0.979	0.943	0.41968
Q8NAV1	Pre-mRNA-splicing factor 38A OS=Homo sapiens OX=9606 GN=PRPF38A	PRPF38A	37.476	0.839	1.056	0.937	0.975	1.062	1.051	1.09	0.27648
O95445	Apolipoprotein M OS=Homo sapiens OX=9606 GN=APOM	APOM	21.253		0.692			1.121		1.62
Q12926	ELAV-like protein 2 OS=Homo sapiens OX=9606 GN=ELAVL2	ELAVL2	39.503
O14786	Neuropilin-1 OS=Homo sapiens OX=9606 GN=NRP1	NRP1	103.13	0.925	0.871		1.248	0.999		1.251	0.198724
Q9HC52	Chromobox protein homolog 8 OS=Homo sapiens OX=9606 GN=CBX8	CBX8	43.395			0.951			0.947	0.996
Q96CM3	Mitochondrial RNA pseudouridine synthase RPUSD4 OS=Homo sapiens OX=9606 GN=RPUSD4	RPUSD4	42.205
Q96AX1	Vacuolar protein sorting-associated protein 33A OS=Homo sapiens OX=9606 GN=VPS33A	VPS33A	67.61	0.98	0.977	0.966	1.021	1.056	1.069	1.076	0.0070404
O95140	Mitofusin-2 OS=Homo sapiens OX=9606 GN=MFN2	MFN2	86.401	1.045	1.044	1.02	0.995	0.896	0.918	0.904	0.034944
Q15005	Signal peptidase complex subunit 2 OS=Homo sapiens OX=9606 GN=SPCS2	SPCS2	25.003	0.924	1.083	0.81	1.114	1.033	1.09	1.149	0.169325
Q9BRX9	WD repeat domain-containing protein 83 OS=Homo sapiens OX=9606 GN=WDR83	WDR83	34.342
Q96NB3	Zinc finger protein 830 OS=Homo sapiens OX=9606 GN=ZNF830	ZNF830	41.998	0.863			1.254			1.453
O14578	Citron Rho-interacting kinase OS=Homo sapiens OX=9606 GN=CIT	CIT	231.43	1.088	1.089	1.088	0.957	0.923	0.892	0.849	0.0149769
P55196	Afadin OS=Homo sapiens OX=9606 GN=AFDN	AFDN	206.8	0.936	0.877		0.906	0.999		1.051	0.49302
Q4G148	Glucoside xylosyltransferase 1 OS=Homo sapiens OX=9606 GN=GXYLT1	GXYLT1	50.566
Q9C035	Tripartite motif-containing protein 5 OS=Homo sapiens OX=9606 GN=TRIM5	TRIM5	56.338	0.974	1.013	0.993	1.07	1.038	0.984	1.038	0.24842
Q13393	Phospholipase D1 OS=Homo sapiens OX=9606 GN=PLD1	PLD1	124.18	1.238	0.993	0.964	0.811	0.878	0.915	0.815	0.082436
Q8IWB1	Inositol 1,4,5-trisphosphate receptor-interacting protein OS=Homo sapiens OX=9606 GN=ITPRIP	ITPRIP	62.059	0.982	0.929	1.009	0.955	1.003	0.868	0.968	0.52616
P04818	Thymidylate synthase OS=Homo sapiens OX=9606 GN=TYMS	TYMS	35.716	1.359	1.103	1.245	0.988	1.032	1.046	0.827	0.041362
Q6PJG2	ELM2 and SANT domain-containing protein 1 OS=Homo sapiens OX=9606 GN=ELMSAN1	ELMSAN1	114.99	0.733		1.01	0.908		0.995	1.092	0.6109
Q9NZE8	39S ribosomal protein L35, mitochondrial OS=Homo sapiens OX=9606 GN=MRPL35	MRPL35	21.514		1.027	1.053		1.047	1.046	1.006	0.70266
Q9BTE1	Dynactin subunit 5 OS=Homo sapiens OX=9606 GN=DCTN5	DCTN5	20.126	1.043		1.195	1.027		0.945	0.881	0.25726
P0C7I6	Coiled-coil domain-containing protein 159 OS=Homo sapiens OX=9606 GN=CCDC159	CCDC159	33.695
P15954	Cytochrome c oxidase subunit 7C, mitochondrial OS=Homo sapiens OX=9606 GN=COX7C	COX7C	7.2454	0.916	0.937	0.898	0.819	0.887	0.913	0.952	0.2229
Q5T7V8	RAB6-interacting golgin OS=Homo sapiens OX=9606 GN=GORAB	GORAB	44.993	0.947			1.001			1.057
Q9H6X2	Anthrax toxin receptor 1 OS=Homo sapiens OX=9606 GN=ANTXR1	ANTXR1	62.788		1.162			0.948		0.816
Q06547	GA-binding protein subunit beta-1 OS=Homo sapiens OX=9606 GN=GABPB1	GABPB1	42.482		0.795			1.123		1.413
Q8WUA8	Tsukushin OS=Homo sapiens OX=9606 GN=TSKU	TSKU	37.807
Q13416	Origin recognition complex subunit 2 OS=Homo sapiens OX=9606 GN=ORC2	ORC2	65.971	1.137	1.003	0.997	1.087	0.983	1.05	0.995	0.93608
Q92604	Acyl-CoA:lysophosphatidylglycerol acyltransferase 1 OS=Homo sapiens OX=9606 GN=LPGAT1	LPGAT1	43.089	0.962			1.021			1.061
P43355	Melanoma-associated antigen 1 OS=Homo sapiens OX=9606 GN=MAGEA1	MAGEA1	34.342	1.097	1.113	1.201	1.028	0.967	0.972	0.87	0.0153434
P01137	Transforming growth factor beta-1 OS=Homo sapiens OX=9606 GN=TGFB1	TGFB1	44.341
Q99848	Probable rRNA-processing protein EBP2 OS=Homo sapiens OX=9606 GN=EBNA1BP2	EBNA1BP2	34.852	0.975	1.09	1.019	1.017	1.015	1.03	0.993	0.86886
Q8N4S9	MARVEL domain-containing protein 2 OS=Homo sapiens OX=9606 GN=MARVELD2	MARVELD2	64.167			0.783			1.236	1.579
Q9ULJ6	Zinc finger MIZ domain-containing protein 1 OS=Homo sapiens OX=9606 GN=ZMIZ1	ZMIZ1	115.48
Q9Y5Y5	Peroxisomal membrane protein PEX16 OS=Homo sapiens OX=9606 GN=PEX16	PEX16	38.628
Q9Y5M8	Signal recognition particle receptor subunit beta OS=Homo sapiens OX=9606 GN=SRPRB	SRPRB	29.702	0.908	0.965	0.947	0.986	1.03	1.038	1.083	0.029562
Q9NV06	DDB1- and CUL4-associated factor 13 OS=Homo sapiens OX=9606 GN=DCAF13	DCAF13	51.402	1.015	0.883	1.101	0.988	1.599	0.948	1.179	0.48226
Q96N66	Lysophospholipid acyltransferase 7 OS=Homo sapiens OX=9606 GN=MBOAT7	MBOAT7	52.764	0.934	1.025	0.933	0.919	0.895	0.989	0.969	0.5102
Q9Y689	ADP-ribosylation factor-like protein 5A OS=Homo sapiens OX=9606 GN=ARL5A	ARL5A	20.728			0.926			1.096	1.184
Q9Y3B8	Oligoribonuclease, mitochondrial OS=Homo sapiens OX=9606 GN=REXO2	REXO2	26.832	1.046	1.06	0.929	0.987	1.059	1.008	1.006	0.87994
Q96AG4	Leucine-rich repeat-containing protein 59 OS=Homo sapiens OX=9606 GN=LRRC59	LRRC59	34.93	1.069	1.019	1.021	0.922	0.945	0.927	0.899	0.0035551
Q6ZYL4	General transcription factor IIH subunit 5 OS=Homo sapiens OX=9606 GN=GTF2H5	GTF2H5	8.0533
Q6PJI9	GATOR complex protein WDR59 OS=Homo sapiens OX=9606 GN=WDR59	WDR59	109.79
Q9BV79	Enoyl-[acyl-carrier-protein] reductase, mitochondrial OS=Homo sapiens OX=9606 GN=MECR	MECR	40.461	0.921	1.066	1.074	1.016	0.788	0.905	0.885	0.2321
Q8NCA5	Protein FAM98A OS=Homo sapiens OX=9606 GN=FAM98A	FAM98A	55.4	1.032	1.059	0.92	0.936	0.988	0.869	0.928	0.26058
Q5VW36	Focadhesin OS=Homo sapiens OX=9606 GN=FOCAD	FOCAD	200.07	0.991	1	1.049	1.004	0.969	1.045	0.993	0.80432
Q15545	Transcription initiation factor TFIID subunit 7 OS=Homo sapiens OX=9606 GN=TAF7	TAF7	40.259	1.058	0.988	0.942	0.959	1.004	1.144	1.04	0.58314
P61088	Ubiquitin-conjugating enzyme E2 N OS=Homo sapiens OX=9606 GN=UBE2N	UBE2N	17.138	1.148	1.095	1.101	0.931	0.92	1.002	0.853	0.0064819
P52926	High mobility group protein HMGI-C OS=Homo sapiens OX=9606 GN=HMGA2	HMGA2	11.832	0.914	0.892	0.948	1.07	1.136	1.103	1.202	0.00175853
Q8IZF0	Sodium leak channel non-selective protein OS=Homo sapiens OX=9606 GN=NALCN	NALCN	200.33
Q16643	Drebrin OS=Homo sapiens OX=9606 GN=DBN1	DBN1	71.428	0.958	0.985	0.962	0.831	0.926	0.935	0.927	0.11634
Q96TA1	Niban-like protein 1 OS=Homo sapiens OX=9606 GN=FAM129B	FAM129B	84.137	1.09	1.128	1.175	0.977	0.923	0.962	0.844	0.0035015
Q8TAT6	Nuclear protein localization protein 4 homolog OS=Homo sapiens OX=9606 GN=NPLOC4	NPLOC4	68.119	0.948	0.99	1.018	1.067	0.935	0.931	0.992	0.85792
Q9NRG0	Chromatin accessibility complex protein 1 OS=Homo sapiens OX=9606 GN=CHRAC1	CHRAC1	14.71			1.048			1.092	1.042
Q9NVS9	Pyridoxine-5'-phosphate oxidase OS=Homo sapiens OX=9606 GN=PNPO	PNPO	29.988	1.205	0.917	0.953	0.838	1.028	1.01	0.935	0.58584
Q96EB1	Elongator complex protein 4 OS=Homo sapiens OX=9606 GN=ELP4	ELP4	46.587	0.929	1.157	0.841	0.889	1.066	1.097	1.043	0.7059
P00740	Coagulation factor IX OS=Homo sapiens OX=9606 GN=F9	F9	51.778	0.843	0.692	0.725	1.134	1.162	1.041	1.477	0.0045442
Q9Y2P8	RNA 3'-terminal phosphate cyclase-like protein OS=Homo sapiens OX=9606 GN=RCL1	RCL1	40.842	0.847			0.979			1.156
Q9HBW9	Adhesion G protein-coupled receptor L4 OS=Homo sapiens OX=9606 GN=ADGRL4	ADGRL4	77.81
Q8N8V2	Guanylate-binding protein 7 OS=Homo sapiens OX=9606 GN=GBP7	GBP7	72.512
Q8N183	NADH dehydrogenase [ubiquinone] 1 alpha subcomplex assembly factor 2 OS=Homo sapiens OX=9606 GN=NDUFAF2	NDUFAF2	19.856	0.904	0.851	0.92	0.916	0.914	0.904	1.022	0.4037
P51636	Caveolin-2 OS=Homo sapiens OX=9606 GN=CAV2	CAV2	18.291	1.053	0.864	1.026	1.159	1.145	1.178	1.183	0.111021
P30876	DNA-directed RNA polymerase II subunit RPB2 OS=Homo sapiens OX=9606 GN=POLR2B	POLR2B	133.9	0.927	1.043	1.008	1.033	1.042	1.015	1.038	0.34826
P51116	Fragile X mental retardation syndrome-related protein 2 OS=Homo sapiens OX=9606 GN=FXR2	FXR2	74.222	0.869	0.891	0.922	1.099	1.238	1.032	1.256	0.0158375
Q8N5K1	CDGSH iron-sulfur domain-containing protein 2 OS=Homo sapiens OX=9606 GN=CISD2	CISD2	15.278	1.036	0.917	0.914	1.046	0.907	0.86	0.981	0.78614
Q9NZL9	Methionine adenosyltransferase 2 subunit beta OS=Homo sapiens OX=9606 GN=MAT2B	MAT2B	37.551	0.93	0.962	0.946	1.122	1.08	1.014	1.133	0.0161601
P28838	Cytosol aminopeptidase OS=Homo sapiens OX=9606 GN=LAP3	LAP3	56.166	1.038	1.057	1.092	0.928	0.943	0.891	0.867	0.0031164
Q00013	55 kDa erythrocyte membrane protein OS=Homo sapiens OX=9606 GN=MPP1	MPP1	52.296		0.876			1.038		1.185
O00142	Thymidine kinase 2, mitochondrial OS=Homo sapiens OX=9606 GN=TK2	TK2	31.004	0.953	1.004	0.814	1.182	0.934	1.008	1.127	0.27334
O15091	Mitochondrial ribonuclease P catalytic subunit OS=Homo sapiens OX=9606 GN=KIAA0391	KIAA0391	67.315	1.212			0.963			0.795
P41227	N-alpha-acetyltransferase 10 OS=Homo sapiens OX=9606 GN=NAA10	NAA10	26.458	0.834	0.927	0.946	1.13	1.106	1.078	1.224	0.0079176
P57678	Gem-associated protein 4 OS=Homo sapiens OX=9606 GN=GEMIN4	GEMIN4	120.04	1.087	1.089	1.086	1.101	1.097	0.961	0.968	0.5261
Q8N5M4	Tetratricopeptide repeat protein 9C OS=Homo sapiens OX=9606 GN=TTC9C	TTC9C	20.012	0.997			0.944			0.947
Q9Y221	60S ribosome subunit biogenesis protein NIP7 homolog OS=Homo sapiens OX=9606 GN=NIP7	NIP7	20.462	0.974	1.015		1.082	1.004		1.049	0.38488
O43678	NADH dehydrogenase [ubiquinone] 1 alpha subcomplex subunit 2 OS=Homo sapiens OX=9606 GN=NDUFA2	NDUFA2	10.921	1.053		1.057	0.958		0.937	0.898	0.0107584
Q15654	Thyroid receptor-interacting protein 6 OS=Homo sapiens OX=9606 GN=TRIP6	TRIP6	50.287		1.085			1.016		0.936
Q712K3	Ubiquitin-conjugating enzyme E2 R2 OS=Homo sapiens OX=9606 GN=UBE2R2	UBE2R2	27.166		1.122			1.004		0.895
Q9BRG1	Vacuolar protein-sorting-associated protein 25 OS=Homo sapiens OX=9606 GN=VPS25	VPS25	20.747			1.022			0.999	0.977
P41247	Patatin-like phospholipase domain-containing protein 4 OS=Homo sapiens OX=9606 GN=PNPLA4	PNPLA4	27.98
P07711	Cathepsin L1 OS=Homo sapiens OX=9606 GN=CTSL	CTSL	37.564			0.676			0.915	1.354
Q7Z4H8	KDEL motif-containing protein 2 OS=Homo sapiens OX=9606 GN=KDELC2	KDELC2	58.572	0.872	0.959	0.858	1.254	1.131	1.138	1.31	0.0049646
O60637	Tetraspanin-3 OS=Homo sapiens OX=9606 GN=TSPAN3	TSPAN3	28.017			0.908			1.184	1.304
P38606	V-type proton ATPase catalytic subunit A OS=Homo sapiens OX=9606 GN=ATP6V1A	ATP6V1A	68.303	0.949	0.925	0.961	1.028	1.047	1.013	1.089	0.0043974
Q8TCD1	UPF0729 protein C18orf32 OS=Homo sapiens OX=9606 GN=C18orf32	C18orf32	8.6693
Q92466	DNA damage-binding protein 2 OS=Homo sapiens OX=9606 GN=DDB2	DDB2	47.863	0.983	0.869	0.932	1.038	1.114	1.271	1.23	0.041936
Q9UJX4	Anaphase-promoting complex subunit 5 OS=Homo sapiens OX=9606 GN=ANAPC5	ANAPC5	85.076
O43795	Unconventional myosin-Ib OS=Homo sapiens OX=9606 GN=MYO1B	MYO1B	131.98	1.15	1.046	0.95	0.928	0.9	0.93	0.877	0.083704
Q5VZE5	N-alpha-acetyltransferase 35, NatC auxiliary subunit OS=Homo sapiens OX=9606 GN=NAA35	NAA35	83.638		1.06			1.067		1.007
Q8WUD1	Ras-related protein Rab-2B OS=Homo sapiens OX=9606 GN=RAB2B	RAB2B	24.214	0.891	0.982	0.808	0.978	0.985	1.102	1.143	0.118223
O95989	Diphosphoinositol polyphosphate phosphohydrolase 1 OS=Homo sapiens OX=9606 GN=NUDT3	NUDT3	19.471
Q15599	Na(+)/H(+) exchange regulatory cofactor NHE-RF2 OS=Homo sapiens OX=9606 GN=SLC9A3R2	SLC9A3R2	37.413	0.916	0.941	0.862	0.917	0.94	0.872	1.004	0.91538
Q7L1V2	Vacuolar fusion protein MON1 homolog B OS=Homo sapiens OX=9606 GN=MON1B	MON1B	59.217
Q9H0A8	COMM domain-containing protein 4 OS=Homo sapiens OX=9606 GN=COMMD4	COMMD4	21.764	0.985	1.137	1.099	1.091	0.923	0.993	0.934	0.34636
P68363	Tubulin alpha-1B chain OS=Homo sapiens OX=9606 GN=TUBA1B	TUBA1B	50.151
Q9Y448	Small kinetochore-associated protein OS=Homo sapiens OX=9606 GN=KNSTRN	KNSTRN	35.438			1.025			0.928	0.905
P40429	60S ribosomal protein L13a OS=Homo sapiens OX=9606 GN=RPL13A	RPL13A	23.577	1.192	1.148	1.101	1	1.04	0.99	0.881	0.0098221
Q9H792	Pseudopodium-enriched atypical kinase 1 OS=Homo sapiens OX=9606 GN=PEAK1	PEAK1	193.1	0.982	0.924	0.878	1.102	1.021	1.032	1.133	0.035416
Q5BJF6	Outer dense fiber protein 2 OS=Homo sapiens OX=9606 GN=ODF2	ODF2	95.4
P05121	Plasminogen activator inhibitor 1 OS=Homo sapiens OX=9606 GN=SERPINE1	SERPINE1	45.059	0.939	0.944	1.06	1	0.954	1.076	1.03	0.60644
P06733	Alpha-enolase OS=Homo sapiens OX=9606 GN=ENO1	ENO1	47.168	0.982	0.958	1.018	1.004	1.011	1.004	1.021	0.36426
Q6YHU6	Thyroid adenoma-associated protein OS=Homo sapiens OX=9606 GN=THADA	THADA	219.6
D6REC4	Cilia- and flagella-associated protein 99 OS=Homo sapiens OX=9606 GN=CFAP99	CFAP99	52.292		1.188	1.196		0.952	0.807	0.738	0.065335
Q15366	Poly(rC)-binding protein 2 OS=Homo sapiens OX=9606 GN=PCBP2	PCBP2	38.58	0.995	1.076	0.974	0.994	1.01	1.007	0.989	0.75322
Q8N8Q9	Magnesium transporter NIPA2 OS=Homo sapiens OX=9606 GN=NIPA2	NIPA2	39.185
O94901	SUN domain-containing protein 1 OS=Homo sapiens OX=9606 GN=SUN1	SUN1	90.063	0.775	0.797	0.804	0.993	0.829	0.824	1.114	0.170038
O60508	Pre-mRNA-processing factor 17 OS=Homo sapiens OX=9606 GN=CDC40	CDC40	65.521	0.941	0.984	0.903	1.114	1.076	1.156	1.183	0.006463
Q8TDW7	Protocadherin Fat 3 OS=Homo sapiens OX=9606 GN=FAT3	FAT3	505.52	0.655	0.442		1.261	1.409		2.434	0.047178
Q9Y4P3	Transducin beta-like protein 2 OS=Homo sapiens OX=9606 GN=TBL2	TBL2	49.797	0.991	1.027	0.986	1.05	0.93	0.939	0.972	0.50396
P09960	Leukotriene A-4 hydrolase OS=Homo sapiens OX=9606 GN=LTA4H	LTA4H	69.284	0.994	1.021	1.051	0.994	0.973	1.004	0.969	0.167121
P80303	Nucleobindin-2 OS=Homo sapiens OX=9606 GN=NUCB2	NUCB2	50.222	0.956	0.98	1.001	1.012	1.011	0.922	1.003	0.95646
P82921	28S ribosomal protein S21, mitochondrial OS=Homo sapiens OX=9606 GN=MRPS21	MRPS21	10.688		1.077			0.812		0.754
O43913	Origin recognition complex subunit 5 OS=Homo sapiens OX=9606 GN=ORC5	ORC5	50.282		1.056	1.018		0.897	1.035	0.932	0.4255
Q92954	Proteoglycan 4 OS=Homo sapiens OX=9606 GN=PRG4	PRG4	151.06			0.759			1.226	1.615
P07199	Major centromere autoantigen B OS=Homo sapiens OX=9606 GN=CENPB	CENPB	65.171			0.97			1.017	1.048
P26572	Alpha-1,3-mannosyl-glycoprotein 2-beta-N-acetylglucosaminyltransferase OS=Homo sapiens OX=9606 GN=MGAT1	MGAT1	50.878
P49662	Caspase-4 OS=Homo sapiens OX=9606 GN=CASP4	CASP4	43.262	1.044	1.014	0.988	0.961	1.006	0.935	0.953	0.141881
Q56VL3	OCIA domain-containing protein 2 OS=Homo sapiens OX=9606 GN=OCIAD2	OCIAD2	16.953	0.988	1.027	1.058	0.944	0.949	0.866	0.898	0.038603
Q96SU4	Oxysterol-binding protein-related protein 9 OS=Homo sapiens OX=9606 GN=OSBPL9	OSBPL9	83.184	0.887	0.943	1.09	1.02	0.971	0.984	1.019	0.7415
Q9HBM1	Kinetochore protein Spc25 OS=Homo sapiens OX=9606 GN=SPC25	SPC25	26.152
P10909	Clusterin OS=Homo sapiens OX=9606 GN=CLU	CLU	52.494	0.776	0.799		0.87	0.902		1.125	0.036744
Q8N4T8	Carbonyl reductase family member 4 OS=Homo sapiens OX=9606 GN=CBR4	CBR4	25.301
P23284	Peptidyl-prolyl cis-trans isomerase B OS=Homo sapiens OX=9606 GN=PPIB	PPIB	23.742	0.933	0.955	0.925	1.075	1.035	1.022	1.113	0.0039232
Q969S2	Endonuclease 8-like 2 OS=Homo sapiens OX=9606 GN=NEIL2	NEIL2	36.826		0.99			1.064		1.075
O60462	Neuropilin-2 OS=Homo sapiens OX=9606 GN=NRP2	NRP2	104.83	0.785	1.017	0.839	1.124	0.95	1.02	1.172	0.151822
Q14558	Phosphoribosyl pyrophosphate synthase-associated protein 1 OS=Homo sapiens OX=9606 GN=PRPSAP1	PRPSAP1	39.393	1.02	1.019	1.057	0.992	1.097	0.951	0.982	0.67452
Q7Z3D4	LysM and putative peptidoglycan-binding domain-containing protein 3 OS=Homo sapiens OX=9606 GN=LYSMD3	LYSMD3	34.537
Q969Z0	FAST kinase domain-containing protein 4 OS=Homo sapiens OX=9606 GN=TBRG4	TBRG4	70.737
P53794	Sodium/myo-inositol cotransporter OS=Homo sapiens OX=9606 GN=SLC5A3	SLC5A3	79.693
Q5JUR7	Testis-expressed protein 30 OS=Homo sapiens OX=9606 GN=TEX30	TEX30	25.585
A0JNW5	UHRF1-binding protein 1-like OS=Homo sapiens OX=9606 GN=UHRF1BP1L	UHRF1BP1L	164.2		0.906			0.948		1.046
Q9NWT1	p21-activated protein kinase-interacting protein 1 OS=Homo sapiens OX=9606 GN=PAK1IP1	PAK1IP1	43.963
P49756	RNA-binding protein 25 OS=Homo sapiens OX=9606 GN=RBM25	RBM25	100.18	0.91	0.956	0.916	1.092	1.043	1.04	1.141	0.0039397
Q9UI36	Dachshund homolog 1 OS=Homo sapiens OX=9606 GN=DACH1	DACH1	78.675	1.174			0.951			0.81
Q4U2R6	39S ribosomal protein L51, mitochondrial OS=Homo sapiens OX=9606 GN=MRPL51	MRPL51	15.095	0.95	0.973	0.995	1.027	0.886	0.937	0.977	0.60504
Q9BYG3	MKI67 FHA domain-interacting nucleolar phosphoprotein OS=Homo sapiens OX=9606 GN=NIFK	NIFK	34.222	1.073	0.997	1.031	1.085	1.055	1.009	1.015	0.63512
Q96IU4	Protein ABHD14B OS=Homo sapiens OX=9606 GN=ABHD14B	ABHD14B	22.345	0.941	1.02	0.993	1.028	0.994	1.151	1.074	0.23586
P13716	Delta-aminolevulinic acid dehydratase OS=Homo sapiens OX=9606 GN=ALAD	ALAD	36.294		0.932	0.97		1.028	1.017	1.075	0.072379
O15265	Ataxin-7 OS=Homo sapiens OX=9606 GN=ATXN7	ATXN7	95.45
P05166	Propionyl-CoA carboxylase beta chain, mitochondrial OS=Homo sapiens OX=9606 GN=PCCB	PCCB	58.215	0.96	0.949	0.88	0.988	1.015	1.001	1.077	0.05752
Q14693	Phosphatidate phosphatase LPIN1 OS=Homo sapiens OX=9606 GN=LPIN1	LPIN1	98.663	0.852	0.744		0.99	0.891		1.179	0.194157
O75439	Mitochondrial-processing peptidase subunit beta OS=Homo sapiens OX=9606 GN=PMPCB	PMPCB	54.366	1.025	0.914	0.903	0.995	0.949	0.993	1.033	0.47202
Q12981	Vesicle transport protein SEC20 OS=Homo sapiens OX=9606 GN=BNIP1	BNIP1	26.132	0.826	0.871	0.947	0.831	1.027	1.057	1.102	0.33606
Q9UPY5	Cystine/glutamate transporter OS=Homo sapiens OX=9606 GN=SLC7A11	SLC7A11	55.422	0.901	0.875	0.716	1.267	1.215	1.237	1.492	0.005215
Q14320	Protein FAM50A OS=Homo sapiens OX=9606 GN=FAM50A	FAM50A	40.241	0.946	0.979	0.926	1.102	1.051	1.19	1.173	0.016296
A0AVT1	Ubiquitin-like modifier-activating enzyme 6 OS=Homo sapiens OX=9606 GN=UBA6	UBA6	117.97	0.96	0.965	0.973	1.093	1.102	1.061	1.124	0.00066369
Q4LE39	AT-rich interactive domain-containing protein 4B OS=Homo sapiens OX=9606 GN=ARID4B	ARID4B	147.81			0.958			1.128	1.177
O95684	FGFR1 oncogene partner OS=Homo sapiens OX=9606 GN=FGFR1OP	FGFR1OP	43.064	0.96	0.896	0.893	1	1.058	0.989	1.108	0.03074
O95551	Tyrosyl-DNA phosphodiesterase 2 OS=Homo sapiens OX=9606 GN=TDP2	TDP2	40.929			1.184			0.96	0.811
Q86UA1	Pre-mRNA-processing factor 39 OS=Homo sapiens OX=9606 GN=PRPF39	PRPF39	78.429
Q8NFT2	Metalloreductase STEAP2 OS=Homo sapiens OX=9606 GN=STEAP2	STEAP2	56.055	0.652		0.667	1.247		1.199	1.854	0.00134344
Q9HD43	Receptor-type tyrosine-protein phosphatase H OS=Homo sapiens OX=9606 GN=PTPRH	PTPRH	122.35			0.881			1.572	1.784
P43146	Netrin receptor DCC OS=Homo sapiens OX=9606 GN=DCC	DCC	158.45
Q6PI48	Aspartate--tRNA ligase, mitochondrial OS=Homo sapiens OX=9606 GN=DARS2	DARS2	73.562	0.892	1.006	0.916	1.022	1.003	0.975	1.066	0.169745
Q9H7L9	Sin3 histone deacetylase corepressor complex component SDS3 OS=Homo sapiens OX=9606 GN=SUDS3	SUDS3	38.136	0.958	0.935		1.104	1.194		1.214	0.04226
O15439	Multidrug resistance-associated protein 4 OS=Homo sapiens OX=9606 GN=ABCC4	ABCC4	149.52
P98179	RNA-binding protein 3 OS=Homo sapiens OX=9606 GN=RBM3	RBM3	17.17	0.92	1.023	0.973	1.043	1.033	0.944	1.036	0.47236
Q9HAS0	Protein Njmu-R1 OS=Homo sapiens OX=9606 GN=C17orf75	C17orf75	44.621
Q9NX63	MICOS complex subunit MIC19 OS=Homo sapiens OX=9606 GN=CHCHD3	CHCHD3	26.152	0.949	0.998	1.036	0.984	0.962	0.888	0.95	0.26888
P22694	cAMP-dependent protein kinase catalytic subunit beta OS=Homo sapiens OX=9606 GN=PRKACB	PRKACB	40.622	0.943	0.92	0.895	1.154	1.044	1.032	1.171	0.0152169
Q13137	Calcium-binding and coiled-coil domain-containing protein 2 OS=Homo sapiens OX=9606 GN=CALCOCO2	CALCOCO2	52.253	0.891	1.045	1.125	1.077	1.041	1.023	1.026	0.6899
Q9UI09	NADH dehydrogenase [ubiquinone] 1 alpha subcomplex subunit 12 OS=Homo sapiens OX=9606 GN=NDUFA12	NDUFA12	17.114
Q7KZN9	Cytochrome c oxidase assembly protein COX15 homolog OS=Homo sapiens OX=9606 GN=COX15	COX15	46.03	0.943	0.922		1.041	1.042		1.117	0.0102218
Q9HCE1	Putative helicase MOV-10 OS=Homo sapiens OX=9606 GN=MOV10	MOV10	113.67	1.053	0.846		1.028	1.083		1.112	0.42618
P82970	High mobility group nucleosome-binding domain-containing protein 5 OS=Homo sapiens OX=9606 GN=HMGN5	HMGN5	31.524
P05556	Integrin beta-1 OS=Homo sapiens OX=9606 GN=ITGB1	ITGB1	88.414	1.07	1.022	1.073	0.959	0.975	0.974	0.919	0.0071419
Q6UWE0	E3 ubiquitin-protein ligase LRSAM1 OS=Homo sapiens OX=9606 GN=LRSAM1	LRSAM1	83.593		1.139	1.01		1.048	0.972	0.94	0.48152
Q9BYK8	Helicase with zinc finger domain 2 OS=Homo sapiens OX=9606 GN=HELZ2	HELZ2	294.65
Q4G0F5	Vacuolar protein sorting-associated protein 26B OS=Homo sapiens OX=9606 GN=VPS26B	VPS26B	39.154
O75648	Mitochondrial tRNA-specific 2-thiouridylase 1 OS=Homo sapiens OX=9606 GN=TRMU	TRMU	47.744			0.952			1.007	1.058
Q969Y2	tRNA modification GTPase GTPBP3, mitochondrial OS=Homo sapiens OX=9606 GN=GTPBP3	GTPBP3	52.058	0.893			0.987			1.105
O60318	Germinal-center associated nuclear protein OS=Homo sapiens OX=9606 GN=MCM3AP	MCM3AP	218.4
O60885	Bromodomain-containing protein 4 OS=Homo sapiens OX=9606 GN=BRD4	BRD4	152.22	0.986	0.878	0.957	1.083	1.179	1.11	1.195	0.0140812
Q02880	DNA topoisomerase 2-beta OS=Homo sapiens OX=9606 GN=TOP2B	TOP2B	183.26	0.989	0.94	0.953	1.02	1.049	1.012	1.069	0.023176
O43896	Kinesin-like protein KIF1C OS=Homo sapiens OX=9606 GN=KIF1C	KIF1C	122.95
P48739	Phosphatidylinositol transfer protein beta isoform OS=Homo sapiens OX=9606 GN=PITPNB	PITPNB	31.54	1.002	0.991	1	1.094	1.057	1.05	1.069	0.0070227
Q9P0P0	E3 ubiquitin-protein ligase RNF181 OS=Homo sapiens OX=9606 GN=RNF181	RNF181	17.909	0.794			0.886			1.116
Q9UGJ0	5'-AMP-activated protein kinase subunit gamma-2 OS=Homo sapiens OX=9606 GN=PRKAG2	PRKAG2	63.065
P55263	Adenosine kinase OS=Homo sapiens OX=9606 GN=ADK	ADK	40.545	1.002	0.997	1.009	1.04	1.071	1.003	1.035	0.150075
Q8TEA8	D-aminoacyl-tRNA deacylase 1 OS=Homo sapiens OX=9606 GN=DTD1	DTD1	23.423	0.984	0.959	0.933	0.998	0.989	1.113	1.078	0.145921
P49721	Proteasome subunit beta type-2 OS=Homo sapiens OX=9606 GN=PSMB2	PSMB2	22.836	0.947	0.999	0.96	0.923	0.959	0.991	0.989	0.67966
P13861	cAMP-dependent protein kinase type II-alpha regulatory subunit OS=Homo sapiens OX=9606 GN=PRKAR2A	PRKAR2A	45.518	1.02	1.074	1.086	0.978	0.921	0.984	0.907	0.026557
P30405	Peptidyl-prolyl cis-trans isomerase F, mitochondrial OS=Homo sapiens OX=9606 GN=PPIF	PPIF	22.04	0.942	1.232	1.04	0.891	0.905	0.908	0.841	0.16806
Q12830	Nucleosome-remodeling factor subunit BPTF OS=Homo sapiens OX=9606 GN=BPTF	BPTF	338.26		0.991	1.024		1.106	1.085	1.087	0.047619
Q8WUM9	Sodium-dependent phosphate transporter 1 OS=Homo sapiens OX=9606 GN=SLC20A1	SLC20A1	73.699	0.887	0.908	0.801	1.064	1.029	1.128	1.241	0.0099375
Q9NX55	Huntingtin-interacting protein K OS=Homo sapiens OX=9606 GN=HYPK	HYPK	14.665	0.773	1.013	0.986	1.21	1.088	0.989	1.186	0.168804
Q14191	Werner syndrome ATP-dependent helicase OS=Homo sapiens OX=9606 GN=WRN	WRN	162.46
O00231	26S proteasome non-ATPase regulatory subunit 11 OS=Homo sapiens OX=9606 GN=PSMD11	PSMD11	47.463	1.05	1.05	1.061	1.003	0.966	0.95	0.923	0.0082575
A2RTX5	Probable threonine--tRNA ligase 2, cytoplasmic OS=Homo sapiens OX=9606 GN=TARSL2	TARSL2	92.644		1.096			0.92		0.839
P13995	Bifunctional methylenetetrahydrofolate dehydrogenase/cyclohydrolase, mitochondrial OS=Homo sapiens OX=9606 GN=MTHFD2	MTHFD2	37.895	1.13	1.377	1.079	1.113	0.957	0.93	0.837	0.132403
Q8TF74	WAS/WASL-interacting protein family member 2 OS=Homo sapiens OX=9606 GN=WIPF2	WIPF2	46.288	0.824	0.925	0.848	0.99	1.026	1.12	1.208	0.020282
Q13523	Serine/threonine-protein kinase PRP4 homolog OS=Homo sapiens OX=9606 GN=PRPF4B	PRPF4B	116.99	1.022	0.941	0.946	0.933	0.974	1.078	1.026	0.65064
Q9GZN8	UPF0687 protein C20orf27 OS=Homo sapiens OX=9606 GN=C20orf27	C20orf27	19.291	1.087	1.029	1.046	1.206	1.246	1.044	1.106	0.159842
Q9Y5X3	Sorting nexin-5 OS=Homo sapiens OX=9606 GN=SNX5	SNX5	46.816	0.981	0.975	0.959	1.025	0.989	1.021	1.041	0.037979
Q8TB36	Ganglioside-induced differentiation-associated protein 1 OS=Homo sapiens OX=9606 GN=GDAP1	GDAP1	41.345	0.976	0.942	0.959	0.806	0.916	0.841	0.891	0.040004
Q9H4H8	Protein FAM83D OS=Homo sapiens OX=9606 GN=FAM83D	FAM83D	64.424		1.016	0.948		1.032	1.029	1.049	0.29448
P49736	DNA replication licensing factor MCM2 OS=Homo sapiens OX=9606 GN=MCM2	MCM2	101.89	0.994	1.016	1.04	1.134	1.109	1.159	1.115	0.0039047
Q16778	Histone H2B type 2-E OS=Homo sapiens OX=9606 GN=HIST2H2BE	HIST2H2BE	13.92			0.578			0.491	0.849
P22415	Upstream stimulatory factor 1 OS=Homo sapiens OX=9606 GN=USF1	USF1	33.538
Q9BW62	Katanin p60 ATPase-containing subunit A-like 1 OS=Homo sapiens OX=9606 GN=KATNAL1	KATNAL1	55.392		1.078			0.904		0.839
O15247	Chloride intracellular channel protein 2 OS=Homo sapiens OX=9606 GN=CLIC2	CLIC2	28.356	0.941	0.958	0.875	0.976	0.884	0.976	1.022	0.6397
O75530	Polycomb protein EED OS=Homo sapiens OX=9606 GN=EED	EED	50.197	1.055	1.153	1.021	0.959	1.046	1.082	0.956	0.42894
P61916	NPC intracellular cholesterol transporter 2 OS=Homo sapiens OX=9606 GN=NPC2	NPC2	16.57	0.961	1.024	0.987	1.03	1.082	0.96	1.034	0.4581
Q92613	Protein Jade-3 OS=Homo sapiens OX=9606 GN=JADE3	JADE3	93.807
Q93045	Stathmin-2 OS=Homo sapiens OX=9606 GN=STMN2	STMN2	20.828	0.879	0.909	0.932	1.202	1.19	1.203	1.322	8.3291e-05
Q9NZN5	Rho guanine nucleotide exchange factor 12 OS=Homo sapiens OX=9606 GN=ARHGEF12	ARHGEF12	173.23	0.862	0.967		1.012	0.966		1.081	0.32738
P49902	Cytosolic purine 5'-nucleotidase OS=Homo sapiens OX=9606 GN=NT5C2	NT5C2	64.969		0.913			1.087		1.191
Q99496	E3 ubiquitin-protein ligase RING2 OS=Homo sapiens OX=9606 GN=RNF2	RNF2	37.655		0.962	0.876		0.983	1.107	1.137	0.2331
Q9Y2I8	WD repeat-containing protein 37 OS=Homo sapiens OX=9606 GN=WDR37	WDR37	54.665			0.98			1.058	1.08
P30038	Delta-1-pyrroline-5-carboxylate dehydrogenase, mitochondrial OS=Homo sapiens OX=9606 GN=ALDH4A1	ALDH4A1	61.719	0.872	0.956		0.858	0.926		0.976	0.72638
P63167	Dynein light chain 1, cytoplasmic OS=Homo sapiens OX=9606 GN=DYNLL1	DYNLL1	10.366	1.136	1.163	1.098	0.967	0.989	0.942	0.853	0.00189925
O43681	ATPase ASNA1 OS=Homo sapiens OX=9606 GN=ASNA1	ASNA1	38.792	1.022	0.955	1.112	0.987	1.092	1.008	0.999	0.99528
P40227	T-complex protein 1 subunit zeta OS=Homo sapiens OX=9606 GN=CCT6A	CCT6A	58.024	1.035	1.019	1.024	0.964	0.979	0.982	0.95	0.0022596
Q9NX01	Thioredoxin-like protein 4B OS=Homo sapiens OX=9606 GN=TXNL4B	TXNL4B	17.014
O60684	Importin subunit alpha-7 OS=Homo sapiens OX=9606 GN=KPNA6	KPNA6	60.029	0.985	1.001	0.977	0.987	1.057	1.139	1.074	0.170865
Q96SI1	BTB/POZ domain-containing protein KCTD15 OS=Homo sapiens OX=9606 GN=KCTD15	KCTD15	31.942
P50613	Cyclin-dependent kinase 7 OS=Homo sapiens OX=9606 GN=CDK7	CDK7	39.038	1.02	1.016	1.081	1.019	0.954	0.96	0.941	0.104022
Q9H1A7	DNA-directed RNA polymerase II subunit RPB11-b2 OS=Homo sapiens OX=9606 GN=POLR2J3	POLR2J3	13.092	0.981	0.974		1.065	1		1.056	0.22904
O60504	Vinexin OS=Homo sapiens OX=9606 GN=SORBS3	SORBS3	75.34	1.074	1.017	0.986	0.992	0.991	1.027	0.978	0.47908
O95497	Pantetheinase OS=Homo sapiens OX=9606 GN=VNN1	VNN1	57.011		0.779			1.074		1.379
O00116	Alkyldihydroxyacetonephosphate synthase, peroxisomal OS=Homo sapiens OX=9606 GN=AGPS	AGPS	72.911	1.036	1.031	1.04	1.003	0.964	0.97	0.945	0.010922
P49005	DNA polymerase delta subunit 2 OS=Homo sapiens OX=9606 GN=POLD2	POLD2	51.289	1.002	0.994	0.998	0.998	0.92	1.073	0.999	0.9529
O95295	SNARE-associated protein Snapin OS=Homo sapiens OX=9606 GN=SNAPIN	SNAPIN	14.874	1.026		1.025	0.971		1.137	1.028	0.80982
Q13557	Calcium/calmodulin-dependent protein kinase type II subunit delta OS=Homo sapiens OX=9606 GN=CAMK2D	CAMK2D	56.369	0.958	1.025	0.933	1.069	1.11	1.062	1.111	0.027139
Q9UL03	Integrator complex subunit 6 OS=Homo sapiens OX=9606 GN=INTS6	INTS6	100.39		0.865	1.01		1.28	1.341	1.398	0.052898
Q2NL82	Pre-rRNA-processing protein TSR1 homolog OS=Homo sapiens OX=9606 GN=TSR1	TSR1	91.809	1.074	1.028	1.175	1.009	0.915	1.001	0.893	0.087919
Q8WVV9	Heterogeneous nuclear ribonucleoprotein L-like OS=Homo sapiens OX=9606 GN=HNRNPLL	HNRNPLL	60.082	0.946	0.972	1.005	0.994	1.025	0.955	1.017	0.55816
Q13277	Syntaxin-3 OS=Homo sapiens OX=9606 GN=STX3	STX3	33.155	0.982	0.954	1.055	1.03	0.9	0.874	0.937	0.32254
Q8N8S7	Protein enabled homolog OS=Homo sapiens OX=9606 GN=ENAH	ENAH	66.509	1.024	0.896	0.941	1.006	1.002	0.927	1.026	0.6064
A7E2V4	Zinc finger SWIM domain-containing protein 8 OS=Homo sapiens OX=9606 GN=ZSWIM8	ZSWIM8	197.3	1.095			1.098			1.003
O00408	cGMP-dependent 3',5'-cyclic phosphodiesterase OS=Homo sapiens OX=9606 GN=PDE2A	PDE2A	105.72	1.09	0.886	1.104	0.881	0.832	0.803	0.817	0.060201
Q5TA45	Integrator complex subunit 11 OS=Homo sapiens OX=9606 GN=INTS11	INTS11	67.662
Q9ULF5	Zinc transporter ZIP10 OS=Homo sapiens OX=9606 GN=SLC39A10	SLC39A10	94.131	0.968		0.997	1.129		1.224	1.197	0.052899
Q8WUY1	Protein THEM6 OS=Homo sapiens OX=9606 GN=THEM6	THEM6	23.865	1.045	1.025	1.037	1.008	1.018	0.998	0.973	0.027904
Q8N9T8	Protein KRI1 homolog OS=Homo sapiens OX=9606 GN=KRI1	KRI1	82.597	1.003	1.008	1.034	1.023	1.043	1.002	1.008	0.64272
Q5VTU8	ATP synthase subunit epsilon-like protein, mitochondrial OS=Homo sapiens OX=9606 GN=ATP5EP2	ATP5EP2	5.8068			1.113			0.851	0.765
Q86UE4	Protein LYRIC OS=Homo sapiens OX=9606 GN=MTDH	MTDH	63.836	0.851	0.904	0.851	1.033	1.055	1.09	1.219	0.00146179
Q8TAF3	WD repeat-containing protein 48 OS=Homo sapiens OX=9606 GN=WDR48	WDR48	76.21	1.072	0.955	1.021	1.032	0.915	1.017	0.972	0.60636
Q15287	RNA-binding protein with serine-rich domain 1 OS=Homo sapiens OX=9606 GN=RNPS1	RNPS1	34.208	1.119	0.948	0.948	0.972	1.052	1.002	1.004	0.92228
Q14690	Protein RRP5 homolog OS=Homo sapiens OX=9606 GN=PDCD11	PDCD11	208.7	1.077	1.102	1.086	1.027	1.003	1.038	0.94	0.0068606
Q9BQ51	Programmed cell death 1 ligand 2 OS=Homo sapiens OX=9606 GN=PDCD1LG2	PDCD1LG2	30.957
P52888	Thimet oligopeptidase OS=Homo sapiens OX=9606 GN=THOP1	THOP1	78.839	1.007	1.059	1.08	1.045	1.027	1.078	1.001	0.95536
Q96A26	Protein FAM162A OS=Homo sapiens OX=9606 GN=FAM162A	FAM162A	17.342	0.793	0.534	0.976	0.841	0.684	1.075	1.129	0.57436
P48634	Protein PRRC2A OS=Homo sapiens OX=9606 GN=PRRC2A	PRRC2A	228.86	0.927	1.048	0.949	1.051	1.051	1.116	1.101	0.085383
Q15042	Rab3 GTPase-activating protein catalytic subunit OS=Homo sapiens OX=9606 GN=RAB3GAP1	RAB3GAP1	110.52	0.997	1.041	0.999	1.039	0.99	1.061	1.017	0.52998
Q13283	Ras GTPase-activating protein-binding protein 1 OS=Homo sapiens OX=9606 GN=G3BP1	G3BP1	52.164	1.038	1.002	1.036	1.058	1.129	1.026	1.045	0.23146
Q9H9Q2	COP9 signalosome complex subunit 7b OS=Homo sapiens OX=9606 GN=COPS7B	COPS7B	29.622	0.92			1.004			1.091
P62851	40S ribosomal protein S25 OS=Homo sapiens OX=9606 GN=RPS25	RPS25	13.742	1.211	1.154	1.217	0.912	0.96	0.934	0.783	0.00041548
Q9BUB7	Transmembrane protein 70, mitochondrial OS=Homo sapiens OX=9606 GN=TMEM70	TMEM70	28.969	0.85		0.788	1.039		1.02	1.257	0.027676
A0AVF1	Intraflagellar transport protein 56 OS=Homo sapiens OX=9606 GN=TTC26	TTC26	64.177	1.005	0.987	0.908	0.878	0.897	1.001	0.957	0.43514
O15270	Serine palmitoyltransferase 2 OS=Homo sapiens OX=9606 GN=SPTLC2	SPTLC2	62.924	0.971		1.117	0.971		0.945	0.918	0.36192
P51153	Ras-related protein Rab-13 OS=Homo sapiens OX=9606 GN=RAB13	RAB13	22.774	0.915	1.074	1.082	1.017	1.051	0.967	0.988	0.8822
Q8IXH7	Negative elongation factor C/D OS=Homo sapiens OX=9606 GN=NELFCD	NELFCD	66.246	1.022	1.064	1.01	1.01	0.945	1.057	0.973	0.47722
Q9Y371	Endophilin-B1 OS=Homo sapiens OX=9606 GN=SH3GLB1	SH3GLB1	40.796	0.92	0.834	1.019	1.007	0.98	0.982	1.071	0.34576
Q07666	KH domain-containing, RNA-binding, signal transduction-associated protein 1 OS=Homo sapiens OX=9606 GN=KHDRBS1	KHDRBS1	48.227	0.918	0.941	0.935	1.073	0.977	1.076	1.119	0.026823
Q8N8J7	Uncharacterized protein FAM241A OS=Homo sapiens OX=9606 GN=FAM241A	FAM241A	14.652
Q5EBL8	PDZ domain-containing protein 11 OS=Homo sapiens OX=9606 GN=PDZD11	PDZD11	16.131
P53621	Coatomer subunit alpha OS=Homo sapiens OX=9606 GN=COPA	COPA	138.34	1.029	0.959	0.97	0.996	1.009	0.991	1.013	0.58822
P38935	DNA-binding protein SMUBP-2 OS=Homo sapiens OX=9606 GN=IGHMBP2	IGHMBP2	109.15		0.991			1.071		1.081
O76003	Glutaredoxin-3 OS=Homo sapiens OX=9606 GN=GLRX3	GLRX3	37.432	0.965	1.04	1.016	1.065	0.996	0.969	1.003	0.944
Q9ULS5	Transmembrane and coiled-coil domain protein 3 OS=Homo sapiens OX=9606 GN=TMCC3	TMCC3	53.784
P09429	High mobility group protein B1 OS=Homo sapiens OX=9606 GN=HMGB1	HMGB1	24.893	0.991	0.965	0.995	1.012	0.998	1.042	1.034	0.102741
P35914	Hydroxymethylglutaryl-CoA lyase, mitochondrial OS=Homo sapiens OX=9606 GN=HMGCL	HMGCL	34.36	0.887	0.845	0.924	0.984	1.04	1.014	1.144	0.011364
O60493	Sorting nexin-3 OS=Homo sapiens OX=9606 GN=SNX3	SNX3	18.762	0.963	0.973	0.997	1.089	1.121	0.958	1.08	0.20386
O75832	26S proteasome non-ATPase regulatory subunit 10 OS=Homo sapiens OX=9606 GN=PSMD10	PSMD10	24.428	1.006	0.984	1.05	0.961	0.97	1.089	0.993	0.86816
Q9NTK5	Obg-like ATPase 1 OS=Homo sapiens OX=9606 GN=OLA1	OLA1	44.743	1.068	1.057	1.026	0.992	0.975	0.998	0.941	0.011984
Q9NX18	Succinate dehydrogenase assembly factor 2, mitochondrial OS=Homo sapiens OX=9606 GN=SDHAF2	SDHAF2	19.599			1.003			1.066	1.063
Q9H9H4	Vacuolar protein sorting-associated protein 37B OS=Homo sapiens OX=9606 GN=VPS37B	VPS37B	31.307
P48169	Gamma-aminobutyric acid receptor subunit alpha-4 OS=Homo sapiens OX=9606 GN=GABRA4	GABRA4	61.622
P50502	Hsc70-interacting protein OS=Homo sapiens OX=9606 GN=ST13	ST13	41.331	1.052	1.119	1.077	1.006	0.996	0.965	0.913	0.0146368
Q9Y5K8	V-type proton ATPase subunit D OS=Homo sapiens OX=9606 GN=ATP6V1D	ATP6V1D	28.262	1.058			1.019			0.963
Q9NUW8	Tyrosyl-DNA phosphodiesterase 1 OS=Homo sapiens OX=9606 GN=TDP1	TDP1	68.42	0.948		0.969	1.129		1.058	1.141	0.06188
Q7L775	EPM2A-interacting protein 1 OS=Homo sapiens OX=9606 GN=EPM2AIP1	EPM2AIP1	70.369	1.002		1.043	1.026		1.02	1	0.97608
Q8NB16	Mixed lineage kinase domain-like protein OS=Homo sapiens OX=9606 GN=MLKL	MLKL	54.478	1.254	0.991	1.005	0.838	0.971	1.086	0.891	0.34176
O43752	Syntaxin-6 OS=Homo sapiens OX=9606 GN=STX6	STX6	29.176	0.984			0.938			0.953
Q9NP79	Vacuolar protein sorting-associated protein VTA1 homolog OS=Homo sapiens OX=9606 GN=VTA1	VTA1	33.879	1.004	0.986	1.019	1.03	0.975	0.984	0.993	0.74192
P61604	10 kDa heat shock protein, mitochondrial OS=Homo sapiens OX=9606 GN=HSPE1	HSPE1	10.932	1.091	1.071	1.06	0.809	0.871	0.902	0.801	0.0025768
P07948	Tyrosine-protein kinase Lyn OS=Homo sapiens OX=9606 GN=LYN	LYN	58.573		0.938			0.966		1.03
Q13164	Mitogen-activated protein kinase 7 OS=Homo sapiens OX=9606 GN=MAPK7	MAPK7	88.385		0.998	1.01		1.013	1.027	1.016	0.22456
Q5BJH7	Protein YIF1B OS=Homo sapiens OX=9606 GN=YIF1B	YIF1B	34.435	0.799	1.053		0.961	0.983		1.05	0.71644
Q9Y3C1	Nucleolar protein 16 OS=Homo sapiens OX=9606 GN=NOP16	NOP16	21.188	0.749			0.838			1.119
Q6PI78	Transmembrane protein 65 OS=Homo sapiens OX=9606 GN=TMEM65	TMEM65	25.498	0.923	0.94		0.985	1.01		1.071	0.047698
Q5HYK3	2-methoxy-6-polyprenyl-1,4-benzoquinol methylase, mitochondrial OS=Homo sapiens OX=9606 GN=COQ5	COQ5	37.14	0.94	0.982	0.865	1.001	1.018	1.027	1.093	0.076342
P28066	Proteasome subunit alpha type-5 OS=Homo sapiens OX=9606 GN=PSMA5	PSMA5	26.411	0.967	0.982	0.999	0.941	0.938	0.901	0.943	0.025138
Q96BK5	PIN2/TERF1-interacting telomerase inhibitor 1 OS=Homo sapiens OX=9606 GN=PINX1	PINX1	37.034
O43293	Death-associated protein kinase 3 OS=Homo sapiens OX=9606 GN=DAPK3	DAPK3	52.535	0.845	0.897		1.088	0.962		1.177	0.14232
Q9UBI6	Guanine nucleotide-binding protein G(I)/G(S)/G(O) subunit gamma-12 OS=Homo sapiens OX=9606 GN=GNG12	GNG12	8.0061	0.956	1.069	1.06	1.12	0.989	1.072	1.031	0.58194
Q16401	26S proteasome non-ATPase regulatory subunit 5 OS=Homo sapiens OX=9606 GN=PSMD5	PSMD5	56.195	1.089	1.048	0.913	0.981	1.058	0.993	0.994	0.95318
P51784	Ubiquitin carboxyl-terminal hydrolase 11 OS=Homo sapiens OX=9606 GN=USP11	USP11	109.82	1.093	1.246	0.965	0.945	0.895	0.976	0.852	0.117795
P53004	Biliverdin reductase A OS=Homo sapiens OX=9606 GN=BLVRA	BLVRA	33.428	0.976	0.961	1.01	0.96	0.98	1.001	0.998	0.92258
Q9Y2S6	Translation machinery-associated protein 7 OS=Homo sapiens OX=9606 GN=TMA7	TMA7	7.0662	0.809		0.924	1.207		1.101	1.332	0.070636
Q9NWR8	Calcium uniporter regulatory subunit MCUb, mitochondrial OS=Homo sapiens OX=9606 GN=MCUB	MCUB	39.082
Q13423	NAD(P) transhydrogenase, mitochondrial OS=Homo sapiens OX=9606 GN=NNT	NNT	113.89	0.95	0.995	1.006	0.954	0.968	0.94	0.97	0.193904
Q8N6G5	Chondroitin sulfate N-acetylgalactosaminyltransferase 2 OS=Homo sapiens OX=9606 GN=CSGALNACT2	CSGALNACT2	62.572		1.117			1.078		0.965
Q7Z422	SUZ domain-containing protein 1 OS=Homo sapiens OX=9606 GN=SZRD1	SZRD1	16.997			0.631			1.18	1.87
Q6UW68	Transmembrane protein 205 OS=Homo sapiens OX=9606 GN=TMEM205	TMEM205	21.198	0.96	0.93	0.995	0.909	0.95	0.843	0.937	0.17222
Q9Y2D4	Exocyst complex component 6B OS=Homo sapiens OX=9606 GN=EXOC6B	EXOC6B	94.2	0.956	0.997	1.032	1.019	1.023	1.002	1.02	0.43344
P14902	Indoleamine 2,3-dioxygenase 1 OS=Homo sapiens OX=9606 GN=IDO1	IDO1	45.326
P47755	F-actin-capping protein subunit alpha-2 OS=Homo sapiens OX=9606 GN=CAPZA2	CAPZA2	32.949	0.949	1	1.035	1.087	1.112	1.065	1.094	0.032756
O15120	1-acyl-sn-glycerol-3-phosphate acyltransferase beta OS=Homo sapiens OX=9606 GN=AGPAT2	AGPAT2	30.914
O75192	Peroxisomal membrane protein 11A OS=Homo sapiens OX=9606 GN=PEX11A	PEX11A	28.353			1.031			0.866	0.84
Q96S59	Ran-binding protein 9 OS=Homo sapiens OX=9606 GN=RANBP9	RANBP9	77.846	0.952		0.988	0.953		1.029	1.022	0.673
P55010	Eukaryotic translation initiation factor 5 OS=Homo sapiens OX=9606 GN=EIF5	EIF5	49.222	1.116	1.102	1.045	0.902	0.902	0.957	0.846	0.0040629
Q9UMX1	Suppressor of fused homolog OS=Homo sapiens OX=9606 GN=SUFU	SUFU	53.946		0.874	0.863		1.044	1.08	1.223	0.008003
Q16527	Cysteine and glycine-rich protein 2 OS=Homo sapiens OX=9606 GN=CSRP2	CSRP2	20.954	0.935	0.836	0.923	0.879	0.923	0.84	0.981	0.69214
Q6YP21	Kynurenine--oxoglutarate transaminase 3 OS=Homo sapiens OX=9606 GN=KYAT3	KYAT3	51.4
Q9H5X1	MIP18 family protein FAM96A OS=Homo sapiens OX=9606 GN=FAM96A	FAM96A	18.355		1.079			0.982		0.91
O43707	Alpha-actinin-4 OS=Homo sapiens OX=9606 GN=ACTN4	ACTN4	104.85	1.018	1.031	0.991	0.98	0.971	0.98	0.964	0.039304
Q13573	SNW domain-containing protein 1 OS=Homo sapiens OX=9606 GN=SNW1	SNW1	61.494	0.927	0.879	0.942	0.863	1.094	1.069	1.101	0.30888
P28482	Mitogen-activated protein kinase 1 OS=Homo sapiens OX=9606 GN=MAPK1	MAPK1	41.389	1.006	0.974	0.921	0.96	0.997	1.006	1.021	0.50462
P06703	Protein S100-A6 OS=Homo sapiens OX=9606 GN=S100A6	S100A6	10.18	0.98	0.948	0.948	1.161	1.136	1.07	1.171	0.0042196
Q5W111	SPRY domain-containing protein 7 OS=Homo sapiens OX=9606 GN=SPRYD7	SPRYD7	21.666		1.054			1.075		1.02
P48506	Glutamate--cysteine ligase catalytic subunit OS=Homo sapiens OX=9606 GN=GCLC	GCLC	72.765	0.951	0.999	0.929	1.001	0.976	1.02	1.041	0.17988
O95969	Secretoglobin family 1D member 2 OS=Homo sapiens OX=9606 GN=SCGB1D2	SCGB1D2	9.925		0.851			0.925		1.087
P46778	60S ribosomal protein L21 OS=Homo sapiens OX=9606 GN=RPL21	RPL21	18.565	0.994	1.107	1.035	0.984	1.048	1.027	0.975	0.5432
Q92769	Histone deacetylase 2 OS=Homo sapiens OX=9606 GN=HDAC2	HDAC2	55.364	1.046	1.009	1.012	1.079	1.085	1.003	1.033	0.3198
Q6Y7W6	GRB10-interacting GYF protein 2 OS=Homo sapiens OX=9606 GN=GIGYF2	GIGYF2	150.07	0.977	0.896	1.063	1.03	1.084	1.033	1.072	0.24116
P22314	Ubiquitin-like modifier-activating enzyme 1 OS=Homo sapiens OX=9606 GN=UBA1	UBA1	117.85	1.006	1.014	1.044	0.963	0.97	1.007	0.96	0.081357
O60437	Periplakin OS=Homo sapiens OX=9606 GN=PPL	PPL	204.74	0.819	0.902	0.884	1.268	1.226	1.178	1.41	0.00069671
Q9Y2W1	Thyroid hormone receptor-associated protein 3 OS=Homo sapiens OX=9606 GN=THRAP3	THRAP3	108.66	0.928	0.932	0.879	1.088	1.146	1.095	1.215	0.00144035
Q9BX70	BTB/POZ domain-containing protein 2 OS=Homo sapiens OX=9606 GN=BTBD2	BTBD2	55.931	1.092			1.007			0.922
Q96E29	Transcription termination factor 3, mitochondrial OS=Homo sapiens OX=9606 GN=MTERF3	MTERF3	47.971
Q8TEQ0	Sorting nexin-29 OS=Homo sapiens OX=9606 GN=SNX29	SNX29	91.253
O95905	Protein ecdysoneless homolog OS=Homo sapiens OX=9606 GN=ECD	ECD	72.757			0.979			0.931	0.951
P50750	Cyclin-dependent kinase 9 OS=Homo sapiens OX=9606 GN=CDK9	CDK9	42.777	0.939	0.746	0.795	1.006	1.004	1.04	1.23	0.03834
P18858	DNA ligase 1 OS=Homo sapiens OX=9606 GN=LIG1	LIG1	101.73	0.982	1.084	0.958	0.98	1.162	1.074	1.063	0.38404
O75822	Eukaryotic translation initiation factor 3 subunit J OS=Homo sapiens OX=9606 GN=EIF3J	EIF3J	29.062	0.929	0.94	0.99	1.009	0.987	1.065	1.071	0.084658
P16885	1-phosphatidylinositol 4,5-bisphosphate phosphodiesterase gamma-2 OS=Homo sapiens OX=9606 GN=PLCG2	PLCG2	147.87
Q9BTA9	WW domain-containing adapter protein with coiled-coil OS=Homo sapiens OX=9606 GN=WAC	WAC	70.723	0.829	0.894	0.853	1.105	1.152	0.965	1.251	0.0186219
P56715	Oxygen-regulated protein 1 OS=Homo sapiens OX=9606 GN=RP1	RP1	240.66
P23634	Plasma membrane calcium-transporting ATPase 4 OS=Homo sapiens OX=9606 GN=ATP2B4	ATP2B4	137.92	1.238		1.17	0.959		0.933	0.786	0.0165836
Q3B726	DNA-directed RNA polymerase I subunit RPA43 OS=Homo sapiens OX=9606 GN=TWISTNB	TWISTNB	37.432			0.916			1.13	1.234
Q8TDB6	E3 ubiquitin-protein ligase DTX3L OS=Homo sapiens OX=9606 GN=DTX3L	DTX3L	83.553	1.03	1.08	1.087	1.02	1.193	1.001	1.005	0.9685
Q5VTR2	E3 ubiquitin-protein ligase BRE1A OS=Homo sapiens OX=9606 GN=RNF20	RNF20	113.66	0.926	0.971	1.346	0.971	1.019	0.968	0.912	0.57878
P00973	2'-5'-oligoadenylate synthase 1 OS=Homo sapiens OX=9606 GN=OAS1	OAS1	46.028			1.065			0.993	0.932
P05204	Non-histone chromosomal protein HMG-17 OS=Homo sapiens OX=9606 GN=HMGN2	HMGN2	9.3926		0.749	0.975		1.168	1.12	1.327	0.1607
Q9P287	BRCA2 and CDKN1A-interacting protein OS=Homo sapiens OX=9606 GN=BCCIP	BCCIP	35.979		1.011	1.105		1.022	0.951	0.932	0.34764
Q9H4M9	EH domain-containing protein 1 OS=Homo sapiens OX=9606 GN=EHD1	EHD1	60.626	1.054	1.077	1.046	1.069	1.055	1.066	1.004	0.68886
Q96SI9	Spermatid perinuclear RNA-binding protein OS=Homo sapiens OX=9606 GN=STRBP	STRBP	73.652		1.014			0.942		0.929
Q96AG3	Solute carrier family 25 member 46 OS=Homo sapiens OX=9606 GN=SLC25A46	SLC25A46	46.173	1.001	0.895	0.896	0.919	0.987	1.036	1.054	0.36036
O95208	Epsin-2 OS=Homo sapiens OX=9606 GN=EPN2	EPN2	68.481	0.943	0.875	0.864	1.002	1.116	0.998	1.162	0.030744
P18031	Tyrosine-protein phosphatase non-receptor type 1 OS=Homo sapiens OX=9606 GN=PTPN1	PTPN1	49.966	1.027	1.031	1.05	0.971	0.922	0.946	0.913	0.0052603
P30153	Serine/threonine-protein phosphatase 2A 65 kDa regulatory subunit A alpha isoform OS=Homo sapiens OX=9606 GN=PPP2R1A	PPP2R1A	65.308	1.009	1.023	1.036	0.992	0.933	0.995	0.952	0.089255
P10606	Cytochrome c oxidase subunit 5B, mitochondrial OS=Homo sapiens OX=9606 GN=COX5B	COX5B	13.696	1.014	0.881	0.928	0.885	0.903	1.009	0.991	0.88084
P68106	Peptidyl-prolyl cis-trans isomerase FKBP1B OS=Homo sapiens OX=9606 GN=FKBP1B	FKBP1B	11.782
O94829	Importin-13 OS=Homo sapiens OX=9606 GN=IPO13	IPO13	108.19		0.964	1.143		1.135	1.087	1.055	0.58588
Q13190	Syntaxin-5 OS=Homo sapiens OX=9606 GN=STX5	STX5	39.672	0.973	1.022	0.875	1.024	0.984	1.081	1.076	0.2329
Q96PU5	E3 ubiquitin-protein ligase NEDD4-like OS=Homo sapiens OX=9606 GN=NEDD4L	NEDD4L	111.93	0.914			1.011			1.106
Q14166	Tubulin--tyrosine ligase-like protein 12 OS=Homo sapiens OX=9606 GN=TTLL12	TTLL12	74.403	0.969	0.992	1.024	0.986	0.958	0.95	0.97	0.19018
Q9Y4W6	AFG3-like protein 2 OS=Homo sapiens OX=9606 GN=AFG3L2	AFG3L2	88.583	0.99	0.947	1.005	0.922	0.921	0.946	0.948	0.055518
Q08AF3	Schlafen family member 5 OS=Homo sapiens OX=9606 GN=SLFN5	SLFN5	101.05	1.005		0.912	0.936		1.03	1.026	0.7464
O75170	Serine/threonine-protein phosphatase 6 regulatory subunit 2 OS=Homo sapiens OX=9606 GN=PPP6R2	PPP6R2	104.94
P50151	Guanine nucleotide-binding protein G(I)/G(S)/G(O) subunit gamma-10 OS=Homo sapiens OX=9606 GN=GNG10	GNG10	7.2053	1.04	0.989	1.106	0.919	1.056	0.996	0.948	0.35244
Q53H96	Pyrroline-5-carboxylate reductase 3 OS=Homo sapiens OX=9606 GN=PYCR3	PYCR3	28.663	1.011	0.969	1.055	1.009	1.019	1.023	1.005	0.82588
Q06481	Amyloid-like protein 2 OS=Homo sapiens OX=9606 GN=APLP2	APLP2	86.955	0.82	0.892	0.816	1.022	1.122	1.081	1.276	0.003558
Q93015	N-acetyltransferase 6 OS=Homo sapiens OX=9606 GN=NAT6	NAT6	31.445	0.929		1.012	1.023		0.854	0.967	0.7487
P37235	Hippocalcin-like protein 1 OS=Homo sapiens OX=9606 GN=HPCAL1	HPCAL1	22.313	0.964	0.991	0.994	1.085	1.041	1.035	1.072	0.0175552
O43615	Mitochondrial import inner membrane translocase subunit TIM44 OS=Homo sapiens OX=9606 GN=TIMM44	TIMM44	51.355	0.961	0.948	1.078	0.957	0.98	0.879	0.943	0.3283
Q86TX2	Acyl-coenzyme A thioesterase 1 OS=Homo sapiens OX=9606 GN=ACOT1	ACOT1	46.277	1.009	0.922	0.933	0.905	0.995	1.023	1.021	0.6926
Q9H081	Protein MIS12 homolog OS=Homo sapiens OX=9606 GN=MIS12	MIS12	24.14
O43422	52 kDa repressor of the inhibitor of the protein kinase OS=Homo sapiens OX=9606 GN=THAP12	THAP12	87.703			0.992			1.103	1.112
Q96GQ5	RUS1 family protein C16orf58 OS=Homo sapiens OX=9606 GN=C16orf58	C16orf58	51.017		0.978			0.861		0.88
Q15554	Telomeric repeat-binding factor 2 OS=Homo sapiens OX=9606 GN=TERF2	TERF2	59.593			0.855			1.056	1.235
Q9H4E5	Rho-related GTP-binding protein RhoJ OS=Homo sapiens OX=9606 GN=RHOJ	RHOJ	23.82		0.836	0.965		1.493	1.101	1.44	0.168835
P59780	AP-3 complex subunit sigma-2 OS=Homo sapiens OX=9606 GN=AP3S2	AP3S2	22.017
P29083	General transcription factor IIE subunit 1 OS=Homo sapiens OX=9606 GN=GTF2E1	GTF2E1	49.452	1.07	0.859	0.96	0.957	1.062	1.03	1.055	0.46454
Q9NNW5	WD repeat-containing protein 6 OS=Homo sapiens OX=9606 GN=WDR6	WDR6	121.72	1.245		0.98	1.004		0.941	0.874	0.41074
P62826	GTP-binding nuclear protein Ran OS=Homo sapiens OX=9606 GN=RAN	RAN	24.423	0.984	0.921	0.926	0.952	0.904	0.866	0.961	0.317
O15258	Protein RER1 OS=Homo sapiens OX=9606 GN=RER1	RER1	22.958	1.039	0.979	0.999	1.004	1.106	1.007	1.033	0.42862
Q9UI26	Importin-11 OS=Homo sapiens OX=9606 GN=IPO11	IPO11	112.53			0.97			1.075	1.108
P18085	ADP-ribosylation factor 4 OS=Homo sapiens OX=9606 GN=ARF4	ARF4	20.511	1.05	1.035	0.984	0.936	0.931	0.916	0.907	0.009285
Q9NYB0	Telomeric repeat-binding factor 2-interacting protein 1 OS=Homo sapiens OX=9606 GN=TERF2IP	TERF2IP	44.259
Q86WA6	Valacyclovir hydrolase OS=Homo sapiens OX=9606 GN=BPHL	BPHL	32.542	0.882			1.091			1.237
Q8N138	ORM1-like protein 3 OS=Homo sapiens OX=9606 GN=ORMDL3	ORMDL3	17.494	0.951	0.88		1	1.052		1.121	0.132335
Q15075	Early endosome antigen 1 OS=Homo sapiens OX=9606 GN=EEA1	EEA1	162.46	0.999	1.018	1.015	0.952	0.978	0.957	0.952	0.0083419
P50454	Serpin H1 OS=Homo sapiens OX=9606 GN=SERPINH1	SERPINH1	46.44	1.07	1.011	1.059	0.83	0.842	0.834	0.798	0.00023587
Q587I9	Vesicle transport protein SFT2C OS=Homo sapiens OX=9606 GN=SFT2D3	SFT2D3	21.789
Q9UH99	SUN domain-containing protein 2 OS=Homo sapiens OX=9606 GN=SUN2	SUN2	80.31	0.933	1.018	0.906	1.029	1.008	0.965	1.051	0.27414
Q8WTT2	Nucleolar complex protein 3 homolog OS=Homo sapiens OX=9606 GN=NOC3L	NOC3L	92.547	1.311	1.187	1.117	0.793	0.875	1.034	0.747	0.031023
Q92599	Septin-8 OS=Homo sapiens OX=9606 GN=SEPT8	SEPT8	55.756	0.874		1.029	0.988		1.068	1.08	0.47018
Q8N357	Solute carrier family 35 member F6 OS=Homo sapiens OX=9606 GN=SLC35F6	SLC35F6	40.214		1.053			0.96		0.912
Q5BKT4	Dol-P-Glc:Glc(2)Man(9)GlcNAc(2)-PP-Dol alpha-1,2-glucosyltransferase OS=Homo sapiens OX=9606 GN=ALG10	ALG10	55.605
Q9HBH1	Peptide deformylase, mitochondrial OS=Homo sapiens OX=9606 GN=PDF	PDF	27.013			1.007			0.948	0.941
Q4J6C6	Prolyl endopeptidase-like OS=Homo sapiens OX=9606 GN=PREPL	PREPL	83.926	0.934	0.587	1.019	1.249	0.838	1.01	1.219	0.36122
Q13232	Nucleoside diphosphate kinase 3 OS=Homo sapiens OX=9606 GN=NME3	NME3	19.015	0.947			0.958			1.012
Q8TBE9	N-acylneuraminate-9-phosphatase OS=Homo sapiens OX=9606 GN=NANP	NANP	27.813	1.004	1.005		1.098	1.211		1.149	0.21716
C4AMC7	Putative WAS protein family homolog 3 OS=Homo sapiens OX=9606 GN=WASH3P	WASH3P	49.994	1.011	0.966	0.957	1.174	1.061	0.975	1.094	0.195923
Q9UKA4	A-kinase anchor protein 11 OS=Homo sapiens OX=9606 GN=AKAP11	AKAP11	210.51	0.922			1.018			1.104
Q6SZW1	Sterile alpha and TIR motif-containing protein 1 OS=Homo sapiens OX=9606 GN=SARM1	SARM1	79.387
P30740	Leukocyte elastase inhibitor OS=Homo sapiens OX=9606 GN=SERPINB1	SERPINB1	42.741	0.943	0.828	0.876	1.143	1.068	1.129	1.262	0.0056006
Q2VPK5	Cytoplasmic tRNA 2-thiolation protein 2 OS=Homo sapiens OX=9606 GN=CTU2	CTU2	56.107	0.998			1.042			1.044
Q15070	Mitochondrial inner membrane protein OXA1L OS=Homo sapiens OX=9606 GN=OXA1L	OXA1L	48.547	1.004	1.004	0.86	1.035	0.942	1.034	1.05	0.45114
O00584	Ribonuclease T2 OS=Homo sapiens OX=9606 GN=RNASET2	RNASET2	29.48	0.987	0.962		0.899	1.009		0.979	0.73646
Q9BUF5	Tubulin beta-6 chain OS=Homo sapiens OX=9606 GN=TUBB6	TUBB6	49.857	1.029	0.964	1.034	1.025	1.088	1.087	1.057	0.13696
Q9NVR2	Integrator complex subunit 10 OS=Homo sapiens OX=9606 GN=INTS10	INTS10	82.235	0.902		0.903	1.046		1.02	1.145	0.0085994
Q71F56	Mediator of RNA polymerase II transcription subunit 13-like OS=Homo sapiens OX=9606 GN=MED13L	MED13L	242.6	0.807			0.863			1.069
Q9NPB8	Glycerophosphocholine phosphodiesterase GPCPD1 OS=Homo sapiens OX=9606 GN=GPCPD1	GPCPD1	76.034
A6NIH7	Protein unc-119 homolog B OS=Homo sapiens OX=9606 GN=UNC119B	UNC119B	28.136	0.955			1.089			1.14
O95163	Elongator complex protein 1 OS=Homo sapiens OX=9606 GN=ELP1	ELP1	150.25	0.971	0.956	1.039	0.878	0.966	0.92	0.932	0.13346
P26006	Integrin alpha-3 OS=Homo sapiens OX=9606 GN=ITGA3	ITGA3	116.61	1.045	1.088	1.021	0.973	1.027	0.929	0.929	0.096377
Q9BVT8	Transmembrane and ubiquitin-like domain-containing protein 1 OS=Homo sapiens OX=9606 GN=TMUB1	TMUB1	26.261	1.081			0.99			0.916
O95150	Tumor necrosis factor ligand superfamily member 15 OS=Homo sapiens OX=9606 GN=TNFSF15	TNFSF15	28.087
Q9H0H5	Rac GTPase-activating protein 1 OS=Homo sapiens OX=9606 GN=RACGAP1	RACGAP1	71.026	1.197	1.093	1.085	1.083	1.037	1.264	1.003	0.99992
Q96JB2	Conserved oligomeric Golgi complex subunit 3 OS=Homo sapiens OX=9606 GN=COG3	COG3	94.095	1.043			0.943			0.904
Q9P086	Mediator of RNA polymerase II transcription subunit 11 OS=Homo sapiens OX=9606 GN=MED11	MED11	13.129		0.667			1.107		1.66
Q9NPI1	Bromodomain-containing protein 7 OS=Homo sapiens OX=9606 GN=BRD7	BRD7	74.138
P53384	Cytosolic Fe-S cluster assembly factor NUBP1 OS=Homo sapiens OX=9606 GN=NUBP1	NUBP1	34.534	0.986	0.991	0.748	1.085	1.144	1.091	1.218	0.095116
Q9UJ41	Rab5 GDP/GTP exchange factor OS=Homo sapiens OX=9606 GN=RABGEF1	RABGEF1	79.37		1.044	0.918		1.069	0.946	1.027	0.7907
Q9NRY5	Protein FAM114A2 OS=Homo sapiens OX=9606 GN=FAM114A2	FAM114A2	55.468	1.069	1.057	0.924	1.045	0.997	0.972	0.988	0.85284
P53680	AP-2 complex subunit sigma OS=Homo sapiens OX=9606 GN=AP2S1	AP2S1	17.018	0.945	1.098	0.879	1.011	0.982	0.763	0.943	0.60624
Q9NPL8	Complex I assembly factor TIMMDC1, mitochondrial OS=Homo sapiens OX=9606 GN=TIMMDC1	TIMMDC1	32.177	1.009	1.068	1.191	0.849	0.98	1.101	0.897	0.27768
Q15637	Splicing factor 1 OS=Homo sapiens OX=9606 GN=SF1	SF1	68.329	0.85	0.814	0.769	1.211	1.078	1.101	1.393	0.00198022
P56545	C-terminal-binding protein 2 OS=Homo sapiens OX=9606 GN=CTBP2	CTBP2	48.944	0.864	0.935	1.055	1.077	1.015	0.993	1.081	0.26936
Q16576	Histone-binding protein RBBP7 OS=Homo sapiens OX=9606 GN=RBBP7	RBBP7	47.82	1.035	1.034	1.044	0.991	1.039	1.056	0.991	0.6631
P46459	Vesicle-fusing ATPase OS=Homo sapiens OX=9606 GN=NSF	NSF	82.593	0.995	1.001	1.014	0.969	0.969	0.973	0.967	0.004357
Q9NQZ2	Something about silencing protein 10 OS=Homo sapiens OX=9606 GN=UTP3	UTP3	54.557	0.957			1.103			1.153
P53367	Arfaptin-1 OS=Homo sapiens OX=9606 GN=ARFIP1	ARFIP1	41.738	0.806	1.007	0.977	1.027	1.029	1.002	1.096	0.30362
Q5T4S7	E3 ubiquitin-protein ligase UBR4 OS=Homo sapiens OX=9606 GN=UBR4	UBR4	573.83	0.974	0.983	0.94	1.05	0.979	1.019	1.052	0.107259
P25786	Proteasome subunit alpha type-1 OS=Homo sapiens OX=9606 GN=PSMA1	PSMA1	29.555	1.055	1.01	0.997	0.92	0.961	0.897	0.907	0.021024
Q6NZI2	Caveolae-associated protein 1 OS=Homo sapiens OX=9606 GN=CAVIN1	CAVIN1	43.476	0.945	0.914	0.955	0.966	0.963	1.029	1.051	0.121699
Q9Y4X5	E3 ubiquitin-protein ligase ARIH1 OS=Homo sapiens OX=9606 GN=ARIH1	ARIH1	64.117	0.982	0.968	0.948	1.075	0.953	1.075	1.071	0.181903
Q7L2E3	Putative ATP-dependent RNA helicase DHX30 OS=Homo sapiens OX=9606 GN=DHX30	DHX30	133.94	1.006	1.067	1.019	1.048	0.983	1.028	0.989	0.70066
Q03468	DNA excision repair protein ERCC-6 OS=Homo sapiens OX=9606 GN=ERCC6	ERCC6	168.41
Q9NVD7	Alpha-parvin OS=Homo sapiens OX=9606 GN=PARVA	PARVA	42.243	1.063	1.086	1.036	0.966	0.936	0.941	0.893	0.002479
Q01850	Cerebellar degeneration-related protein 2 OS=Homo sapiens OX=9606 GN=CDR2	CDR2	51.855
Q9BWT3	Poly(A) polymerase gamma OS=Homo sapiens OX=9606 GN=PAPOLG	PAPOLG	82.802
P07437	Tubulin beta chain OS=Homo sapiens OX=9606 GN=TUBB	TUBB	49.67	0.979	0.972	0.836	1.175	1.03	1.221	1.229	0.047137
Q6FI81	Anamorsin OS=Homo sapiens OX=9606 GN=CIAPIN1	CIAPIN1	33.582	0.94	1.037	1.016	0.98	0.953	0.978	0.973	0.43656
Q86UT6	NLR family member X1 OS=Homo sapiens OX=9606 GN=NLRX1	NLRX1	107.61	1.153	0.95	1.247	0.886	0.886	0.764	0.757	0.044296
O00522	Krev interaction trapped protein 1 OS=Homo sapiens OX=9606 GN=KRIT1	KRIT1	84.347
P50552	Vasodilator-stimulated phosphoprotein OS=Homo sapiens OX=9606 GN=VASP	VASP	39.829	0.798	0.854	0.789	0.839	0.946	0.913	1.105	0.0834
Q16610	Extracellular matrix protein 1 OS=Homo sapiens OX=9606 GN=ECM1	ECM1	60.673	0.73	0.75		1.172	1.228		1.622	0.0030999
Q9P2E5	Chondroitin sulfate glucuronyltransferase OS=Homo sapiens OX=9606 GN=CHPF2	CHPF2	85.947		0.91			0.851		0.935
Q9H0B6	Kinesin light chain 2 OS=Homo sapiens OX=9606 GN=KLC2	KLC2	68.934	1.005	0.934	0.946	1.155	1.132	1	1.139	0.062739
O75368	SH3 domain-binding glutamic acid-rich-like protein OS=Homo sapiens OX=9606 GN=SH3BGRL	SH3BGRL	12.774	0.891	0.963	0.943	1.04	1.021	0.994	1.092	0.02932
Q8N3V7	Synaptopodin OS=Homo sapiens OX=9606 GN=SYNPO	SYNPO	99.462	1.135	1.13	0.808	0.792	0.824	0.878	0.812	0.165196
P62330	ADP-ribosylation factor 6 OS=Homo sapiens OX=9606 GN=ARF6	ARF6	20.082		1.004	1.017		0.983	0.996	0.979	0.149759
O15344	E3 ubiquitin-protein ligase Midline-1 OS=Homo sapiens OX=9606 GN=MID1	MID1	75.25	0.915	0.879	0.87	1.095	0.803	0.812	1.017	0.9538
Q14202	Zinc finger MYM-type protein 3 OS=Homo sapiens OX=9606 GN=ZMYM3	ZMYM3	152.38	1.046	1.031	0.763	1.074	0.96	0.964	1.056	0.59508
Q9Y4K3	TNF receptor-associated factor 6 OS=Homo sapiens OX=9606 GN=TRAF6	TRAF6	59.573	0.794	0.908	0.931	1.036	0.995	1.022	1.16	0.041697
Q7Z434	Mitochondrial antiviral-signaling protein OS=Homo sapiens OX=9606 GN=MAVS	MAVS	56.527	0.918	0.96	0.908	1.008	0.968	1.012	1.073	0.034178
P12081	Histidine--tRNA ligase, cytoplasmic OS=Homo sapiens OX=9606 GN=HARS	HARS	57.41	0.973	1.091	1.045	0.981	1.009	0.999	0.961	0.32746
Q12893	Transmembrane protein 115 OS=Homo sapiens OX=9606 GN=TMEM115	TMEM115	38.197	1.207	0.951		1.279	1.082		1.094	0.58658
P42575	Caspase-2 OS=Homo sapiens OX=9606 GN=CASP2	CASP2	50.685			1.015			1.084	1.068
Q9UI14	Prenylated Rab acceptor protein 1 OS=Homo sapiens OX=9606 GN=RABAC1	RABAC1	20.648	0.893	0.921	0.829	1.125	0.94	1.123	1.206	0.051417
Q9BRP4	Proteasomal ATPase-associated factor 1 OS=Homo sapiens OX=9606 GN=PAAF1	PAAF1	42.19	0.943	1.02	0.809	1.085	0.967	1.178	1.165	0.157879
P40937	Replication factor C subunit 5 OS=Homo sapiens OX=9606 GN=RFC5	RFC5	38.496		1.039			1.065		1.025
O15234	Protein CASC3 OS=Homo sapiens OX=9606 GN=CASC3	CASC3	76.277		1.106	0.964		1.017	0.987	0.968	0.7098
Q5H9R7	Serine/threonine-protein phosphatase 6 regulatory subunit 3 OS=Homo sapiens OX=9606 GN=PPP6R3	PPP6R3	97.668	1.05	0.98	0.981	0.959	1.008	0.981	0.979	0.48342
Q969T3	Sorting nexin-21 OS=Homo sapiens OX=9606 GN=SNX21	SNX21	41.365
Q8NFG4	Folliculin OS=Homo sapiens OX=9606 GN=FLCN	FLCN	64.473
Q7Z2K6	Endoplasmic reticulum metallopeptidase 1 OS=Homo sapiens OX=9606 GN=ERMP1	ERMP1	100.23	0.893	0.984	1.024	0.837	0.977	0.946	0.951	0.46356
Q9H000	Probable E3 ubiquitin-protein ligase makorin-2 OS=Homo sapiens OX=9606 GN=MKRN2	MKRN2	46.94	0.97	1.021	1.072	1.008	1.216	0.848	1.003	0.951
Q16540	39S ribosomal protein L23, mitochondrial OS=Homo sapiens OX=9606 GN=MRPL23	MRPL23	17.781	0.941		0.76	1.065		1.019	1.225	0.196045
Q9Y4F3	Meiosis regulator and mRNA stability factor 1 OS=Homo sapiens OX=9606 GN=MARF1	MARF1	192.86	0.984			1.083			1.101
O75554	WW domain-binding protein 4 OS=Homo sapiens OX=9606 GN=WBP4	WBP4	42.506
Q9HCE0	Ectopic P granules protein 5 homolog OS=Homo sapiens OX=9606 GN=EPG5	EPG5	292.48		0.886			1.204		1.359
Q96K83	Zinc finger protein 521 OS=Homo sapiens OX=9606 GN=ZNF521	ZNF521	147.86	0.958			1.016			1.061
Q96EK9	Protein KTI12 homolog OS=Homo sapiens OX=9606 GN=KTI12	KTI12	38.615
P82912	28S ribosomal protein S11, mitochondrial OS=Homo sapiens OX=9606 GN=MRPS11	MRPS11	20.616	0.935	1.075		1.002	0.955		0.974	0.77072
Q9UKV5	E3 ubiquitin-protein ligase AMFR OS=Homo sapiens OX=9606 GN=AMFR	AMFR	72.995			0.846			1.012	1.196
Q9Y6W5	Wiskott-Aldrich syndrome protein family member 2 OS=Homo sapiens OX=9606 GN=WASF2	WASF2	54.283	0.926	0.932	0.868	0.976	0.888	1.013	1.055	0.30778
Q8NHV4	Protein NEDD1 OS=Homo sapiens OX=9606 GN=NEDD1	NEDD1	71.965	1.054	0.955	0.939	0.983	1.04	1.06	1.046	0.34442
Q12849	G-rich sequence factor 1 OS=Homo sapiens OX=9606 GN=GRSF1	GRSF1	53.126	1.028	1.026	0.989	1.111	0.994	0.993	1.018	0.69354
P84022	Mothers against decapentaplegic homolog 3 OS=Homo sapiens OX=9606 GN=SMAD3	SMAD3	48.08	0.984	0.983	0.995	0.973	0.919	0.958	0.962	0.090544
Q9NWV4	UPF0587 protein C1orf123 OS=Homo sapiens OX=9606 GN=C1orf123	C1orf123	18.048	1.024	1.001	1.101	0.968	0.993	0.975	0.939	0.105379
Q8WYP5	Protein ELYS OS=Homo sapiens OX=9606 GN=AHCTF1	AHCTF1	252.5	1.014	1.085	1.03	0.986	1.029	1.071	0.986	0.67942
Q02252	Methylmalonate-semialdehyde dehydrogenase [acylating], mitochondrial OS=Homo sapiens OX=9606 GN=ALDH6A1	ALDH6A1	57.839	0.934	1.041	0.99	1.007	0.867	0.943	0.95	0.38506
Q13242	Serine/arginine-rich splicing factor 9 OS=Homo sapiens OX=9606 GN=SRSF9	SRSF9	25.542	1.025	1.023	1.025	0.977	0.952	0.996	0.952	0.063425
Q9NPA0	ER membrane protein complex subunit 7 OS=Homo sapiens OX=9606 GN=EMC7	EMC7	26.47	1.014	1.011	0.979	0.996	0.9	0.926	0.939	0.120843
Q75QN2	Integrator complex subunit 8 OS=Homo sapiens OX=9606 GN=INTS8	INTS8	113.09
Q9BZK7	F-box-like/WD repeat-containing protein TBL1XR1 OS=Homo sapiens OX=9606 GN=TBL1XR1	TBL1XR1	55.594	0.914	0.968	0.92	1.099	1.03	1.035	1.129	0.0117623
Q86Y39	NADH dehydrogenase [ubiquinone] 1 alpha subcomplex subunit 11 OS=Homo sapiens OX=9606 GN=NDUFA11	NDUFA11	14.852	0.891	1.018	0.949	1.049	1.021	1.01	1.078	0.13034
O43353	Receptor-interacting serine/threonine-protein kinase 2 OS=Homo sapiens OX=9606 GN=RIPK2	RIPK2	61.194
Q9Y4C8	Probable RNA-binding protein 19 OS=Homo sapiens OX=9606 GN=RBM19	RBM19	107.33		1.106	1.153		0.951	1	0.864	0.046063
Q96LI5	CCR4-NOT transcription complex subunit 6-like OS=Homo sapiens OX=9606 GN=CNOT6L	CNOT6L	63.001
Q9Y5U9	Immediate early response 3-interacting protein 1 OS=Homo sapiens OX=9606 GN=IER3IP1	IER3IP1	8.9687		0.994	0.911		0.943	0.996	1.018	0.75656
Q96PZ2	Protein FAM111A OS=Homo sapiens OX=9606 GN=FAM111A	FAM111A	70.195		0.969			1.131		1.167
P84098	60S ribosomal protein L19 OS=Homo sapiens OX=9606 GN=RPL19	RPL19	23.466	1.127	1.233	1.233	1.013	1.119	0.987	0.868	0.04308
O00213	Amyloid-beta A4 precursor protein-binding family B member 1 OS=Homo sapiens OX=9606 GN=APBB1	APBB1	77.243		0.851			1.113		1.308
Q9BYT8	Neurolysin, mitochondrial OS=Homo sapiens OX=9606 GN=NLN	NLN	80.651	1.007	0.972	1.044	1.018	1.004	0.948	0.982	0.58644
P14317	Hematopoietic lineage cell-specific protein OS=Homo sapiens OX=9606 GN=HCLS1	HCLS1	54.013	0.804	0.821	0.888	0.975	0.989	1.008	1.183	0.006042
O15067	Phosphoribosylformylglycinamidine synthase OS=Homo sapiens OX=9606 GN=PFAS	PFAS	144.73	1.016	1.05	1.008	1.031	1.05	1.062	1.022	0.2163
P62318	Small nuclear ribonucleoprotein Sm D3 OS=Homo sapiens OX=9606 GN=SNRPD3	SNRPD3	13.916	1.158	1.103	1.008	1.089	0.978	0.991	0.935	0.27862
Q9UNI6	Dual specificity protein phosphatase 12 OS=Homo sapiens OX=9606 GN=DUSP12	DUSP12	37.687
O95613	Pericentrin OS=Homo sapiens OX=9606 GN=PCNT	PCNT	378.03
Q86WX3	Active regulator of SIRT1 OS=Homo sapiens OX=9606 GN=RPS19BP1	RPS19BP1	15.434
Q8N668	COMM domain-containing protein 1 OS=Homo sapiens OX=9606 GN=COMMD1	COMMD1	21.178		0.917			1.07		1.167
Q8N1G2	Cap-specific mRNA (nucleoside-2'-O-)-methyltransferase 1 OS=Homo sapiens OX=9606 GN=CMTR1	CMTR1	95.32	1.056			1.067			1.01
Q7L7V1	Putative pre-mRNA-splicing factor ATP-dependent RNA helicase DHX32 OS=Homo sapiens OX=9606 GN=DHX32	DHX32	84.418
Q9UHB6	LIM domain and actin-binding protein 1 OS=Homo sapiens OX=9606 GN=LIMA1	LIMA1	85.225	1.107	1.08	1.1	0.704	0.659	0.639	0.609	7.6588e-05
Q15019	Septin-2 OS=Homo sapiens OX=9606 GN=SEPT2	SEPT2	41.487	0.913	1.057	1.092	1.042	1.035	0.949	0.988	0.88412
Q9NYY8	FAST kinase domain-containing protein 2, mitochondrial OS=Homo sapiens OX=9606 GN=FASTKD2	FASTKD2	81.462	0.963			1.123			1.166
Q9BWF3	RNA-binding protein 4 OS=Homo sapiens OX=9606 GN=RBM4	RBM4	40.313	0.932	1.029	0.913	0.959	1.062	0.967	1.04	0.4713
Q8IWS0	PHD finger protein 6 OS=Homo sapiens OX=9606 GN=PHF6	PHF6	41.29	0.872	0.991	1.007	0.976	0.979	1.051	1.047	0.40686
Q96DF8	Splicing factor ESS-2 homolog OS=Homo sapiens OX=9606 GN=ESS2	ESS2	52.567	0.807			0.916			1.135
P35270	Sepiapterin reductase OS=Homo sapiens OX=9606 GN=SPR	SPR	28.048	0.862	0.992	0.957	1.084	0.956	1.079	1.11	0.151937
O00505	Importin subunit alpha-4 OS=Homo sapiens OX=9606 GN=KPNA3	KPNA3	57.81	1.016	0.988		1.08	0.966		1.021	0.76924
Q6P6C2	RNA demethylase ALKBH5 OS=Homo sapiens OX=9606 GN=ALKBH5	ALKBH5	44.255
Q9BYD1	39S ribosomal protein L13, mitochondrial OS=Homo sapiens OX=9606 GN=MRPL13	MRPL13	20.692	1.054	0.956	1.006	0.994	0.977	1.001	0.985	0.65648
P07858	Cathepsin B OS=Homo sapiens OX=9606 GN=CTSB	CTSB	37.821	1.139	1.106	1.146	0.901	0.88	0.913	0.794	0.000117951
P52565	Rho GDP-dissociation inhibitor 1 OS=Homo sapiens OX=9606 GN=ARHGDIA	ARHGDIA	23.207	1.044	1.002	1.008	1.04	0.987	1.057	1.01	0.71558
A6ND36	Protein FAM83G OS=Homo sapiens OX=9606 GN=FAM83G	FAM83G	90.834		1.024			1.072		1.047
Q9NZ01	Very-long-chain enoyl-CoA reductase OS=Homo sapiens OX=9606 GN=TECR	TECR	36.034	0.977	0.907	0.954	1.04	0.988	0.995	1.065	0.080021
Q9H0C8	Integrin-linked kinase-associated serine/threonine phosphatase 2C OS=Homo sapiens OX=9606 GN=ILKAP	ILKAP	42.906	1.008		0.962	1.322		0.977	1.167	0.44776
P21281	V-type proton ATPase subunit B, brain isoform OS=Homo sapiens OX=9606 GN=ATP6V1B2	ATP6V1B2	56.5	0.992	1	0.996	0.993	1.005	1.022	1.011	0.28874
Q9NQ66	1-phosphatidylinositol 4,5-bisphosphate phosphodiesterase beta-1 OS=Homo sapiens OX=9606 GN=PLCB1	PLCB1	138.57
Q9NZJ4	Sacsin OS=Homo sapiens OX=9606 GN=SACS	SACS	521.12		0.818	0.749		1.423	1.549	1.897	0.009003
Q9HBR0	Putative sodium-coupled neutral amino acid transporter 10 OS=Homo sapiens OX=9606 GN=SLC38A10	SLC38A10	119.76	0.942	0.949	0.945	1.081	1.131	1.047	1.149	0.025359
P28331	NADH-ubiquinone oxidoreductase 75 kDa subunit, mitochondrial OS=Homo sapiens OX=9606 GN=NDUFS1	NDUFS1	79.467	1.008	1.002	1.007	0.995	0.977	0.898	0.951	0.24876
Q9BZF1	Oxysterol-binding protein-related protein 8 OS=Homo sapiens OX=9606 GN=OSBPL8	OSBPL8	101.19	0.796	0.93	0.959	0.957	0.971	0.963	1.077	0.31364
Q9Y696	Chloride intracellular channel protein 4 OS=Homo sapiens OX=9606 GN=CLIC4	CLIC4	28.772	1.068	0.986	0.968	0.984	0.966	1.023	0.984	0.67306
O15321	Transmembrane 9 superfamily member 1 OS=Homo sapiens OX=9606 GN=TM9SF1	TM9SF1	68.86	1.036	1.023		1.023	0.964		0.965	0.3574
P47897	Glutamine--tRNA ligase OS=Homo sapiens OX=9606 GN=QARS	QARS	87.798	1.013	1.019	0.981	0.991	1.047	0.959	0.995	0.84596
Q96GD0	Pyridoxal phosphate phosphatase OS=Homo sapiens OX=9606 GN=PDXP	PDXP	31.698
Q96A57	Transmembrane protein 230 OS=Homo sapiens OX=9606 GN=TMEM230	TMEM230	13.188	0.779			0.994			1.276
Q5EBL4	RILP-like protein 1 OS=Homo sapiens OX=9606 GN=RILPL1	RILPL1	47.107
P08519	Apolipoprotein(a) OS=Homo sapiens OX=9606 GN=LPA	LPA	501.31		1.224			0.958		0.783
O75165	DnaJ homolog subfamily C member 13 OS=Homo sapiens OX=9606 GN=DNAJC13	DNAJC13	254.41	1.045	1.006	0.976	1.017	1.05	1.044	1.028	0.27828
Q8WUX9	Charged multivesicular body protein 7 OS=Homo sapiens OX=9606 GN=CHMP7	CHMP7	50.91	0.903	1.046	0.963	1.053	0.987	1.065	1.066	0.25024
O96028	Histone-lysine N-methyltransferase NSD2 OS=Homo sapiens OX=9606 GN=NSD2	NSD2	152.26
O95999	B-cell lymphoma/leukemia 10 OS=Homo sapiens OX=9606 GN=BCL10	BCL10	26.251	1.09		0.872	1.011		1.162	1.108	0.50504
P11182	Lipoamide acyltransferase component of branched-chain alpha-keto acid dehydrogenase complex, mitochondrial OS=Homo sapiens OX=9606 GN=DBT	DBT	53.486		1.042			0.962		0.923
Q9Y2G2	Caspase recruitment domain-containing protein 8 OS=Homo sapiens OX=9606 GN=CARD8	CARD8	48.932		0.987			1.211		1.227
P62269	40S ribosomal protein S18 OS=Homo sapiens OX=9606 GN=RPS18	RPS18	17.718	1.224	1.165	1.117	1.057	1.007	0.968	0.865	0.0167023
P07237	Protein disulfide-isomerase OS=Homo sapiens OX=9606 GN=P4HB	P4HB	57.116	1.011	1.032	1.013	0.919	0.941	0.93	0.913	0.00065573
P61106	Ras-related protein Rab-14 OS=Homo sapiens OX=9606 GN=RAB14	RAB14	23.897	1.016	1.071	1.044	0.982	0.976	0.991	0.942	0.0197016
P09012	U1 small nuclear ribonucleoprotein A OS=Homo sapiens OX=9606 GN=SNRPA	SNRPA	31.279	0.953	0.927	0.943	1.084	0.976	1.039	1.098	0.042762
Q9NWS0	PIH1 domain-containing protein 1 OS=Homo sapiens OX=9606 GN=PIH1D1	PIH1D1	32.363	0.973	1		1.104	0.833		0.982	0.86042
P27708	CAD protein OS=Homo sapiens OX=9606 GN=CAD	CAD	242.98	1.005	1.012	1.012	0.992	1.023	0.991	0.992	0.50958
Q9NVX2	Notchless protein homolog 1 OS=Homo sapiens OX=9606 GN=NLE1	NLE1	53.32	1.038	1.037	1.02	0.984	1.054	1.02	0.988	0.58074
P50213	Isocitrate dehydrogenase [NAD] subunit alpha, mitochondrial OS=Homo sapiens OX=9606 GN=IDH3A	IDH3A	39.591	0.99	1.003	0.993	0.954	0.907	0.903	0.926	0.0127007
Q9Y3Z3	Deoxynucleoside triphosphate triphosphohydrolase SAMHD1 OS=Homo sapiens OX=9606 GN=SAMHD1	SAMHD1	72.2	1.048	0.911	0.98	1.059	0.99	1.052	1.055	0.29716
Q86Y82	Syntaxin-12 OS=Homo sapiens OX=9606 GN=STX12	STX12	31.642
Q8TE02	Elongator complex protein 5 OS=Homo sapiens OX=9606 GN=ELP5	ELP5	34.841	1.036			0.965			0.931
Q9UBQ0	Vacuolar protein sorting-associated protein 29 OS=Homo sapiens OX=9606 GN=VPS29	VPS29	20.505	1.017	1.039	1.011	1.033	1.031	1.032	1.009	0.37246
Q5VZF2	Muscleblind-like protein 2 OS=Homo sapiens OX=9606 GN=MBNL2	MBNL2	40.517		0.964			0.934		0.969
Q8WXD5	Gem-associated protein 6 OS=Homo sapiens OX=9606 GN=GEMIN6	GEMIN6	18.824	0.527	0.844		1.061	1.112		1.585	0.175423
O43169	Cytochrome b5 type B OS=Homo sapiens OX=9606 GN=CYB5B	CYB5B	16.332	0.95	0.996	0.892	1.123	1.158	1.067	1.18	0.0141978
Q15758	Neutral amino acid transporter B(0) OS=Homo sapiens OX=9606 GN=SLC1A5	SLC1A5	56.598	1.112	0.894	1.117	1.087	1.264	1.447	1.216	0.153985
Q9H6W3	Ribosomal oxygenase 1 OS=Homo sapiens OX=9606 GN=RIOX1	RIOX1	71.085			0.928			0.899	0.969
P22304	Iduronate 2-sulfatase OS=Homo sapiens OX=9606 GN=IDS	IDS	61.872	0.938		0.967	0.871		0.967	0.965	0.5664
Q53S33	BolA-like protein 3 OS=Homo sapiens OX=9606 GN=BOLA3	BOLA3	12.114
Q13488	V-type proton ATPase 116 kDa subunit a isoform 3 OS=Homo sapiens OX=9606 GN=TCIRG1	TCIRG1	92.967
Q9NUG4	Cerebral cavernous malformations 2 protein-like OS=Homo sapiens OX=9606 GN=CCM2L	CCM2L	62.179
Q9H9A6	Leucine-rich repeat-containing protein 40 OS=Homo sapiens OX=9606 GN=LRRC40	LRRC40	68.249	0.889	1.004	1.03	1.175	1.044	0.989	1.098	0.2467
Q9NR33	DNA polymerase epsilon subunit 4 OS=Homo sapiens OX=9606 GN=POLE4	POLE4	12.209		1.027			1.019		0.992
Q04637	Eukaryotic translation initiation factor 4 gamma 1 OS=Homo sapiens OX=9606 GN=EIF4G1	EIF4G1	175.49	1.011	1.041	1.067	1.001	0.989	1.001	0.959	0.06068
Q9Y496	Kinesin-like protein KIF3A OS=Homo sapiens OX=9606 GN=KIF3A	KIF3A	80.04	1.011	1.02	1.086	0.852	0.884	0.932	0.856	0.01064
Q92625	Ankyrin repeat and SAM domain-containing protein 1A OS=Homo sapiens OX=9606 GN=ANKS1A	ANKS1A	123.11
Q9UKM7	Endoplasmic reticulum mannosyl-oligosaccharide 1,2-alpha-mannosidase OS=Homo sapiens OX=9606 GN=MAN1B1	MAN1B1	79.579			1.073			0.974	0.908
Q92934	Bcl2-associated agonist of cell death OS=Homo sapiens OX=9606 GN=BAD	BAD	18.392
Q9UJA5	tRNA (adenine(58)-N(1))-methyltransferase non-catalytic subunit TRM6 OS=Homo sapiens OX=9606 GN=TRMT6	TRMT6	55.799	1.014	1.044	0.869	1.05	1.023	1.087	1.08	0.25312
Q15814	Tubulin-specific chaperone C OS=Homo sapiens OX=9606 GN=TBCC	TBCC	39.248	1.086			1.025			0.944
P49770	Translation initiation factor eIF-2B subunit beta OS=Homo sapiens OX=9606 GN=EIF2B2	EIF2B2	38.989	0.947	0.923	1.029	1.064	0.962	1.172	1.103	0.21816
Q9NZ63	Telomere length and silencing protein 1 homolog OS=Homo sapiens OX=9606 GN=C9orf78	C9orf78	33.688	0.917	0.96		0.993	0.999		1.061	0.122762
P0DMV2	Cancer/testis antigen family 45 member A9 OS=Homo sapiens OX=9606 GN=CT45A9	CT45A9	21.362	1.111	0.997	0.884	0.715	0.797	0.807	0.775	0.029984
Q05655	Protein kinase C delta type OS=Homo sapiens OX=9606 GN=PRKCD	PRKCD	77.504	0.98			0.997			1.017
Q9Y3B2	Exosome complex component CSL4 OS=Homo sapiens OX=9606 GN=EXOSC1	EXOSC1	21.452	1.025	0.996	0.968	1.046	1.052	1.023	1.044	0.079757
P09884	DNA polymerase alpha catalytic subunit OS=Homo sapiens OX=9606 GN=POLA1	POLA1	165.91		0.927	1.008		1.075	1.042	1.094	0.179704
Q15904	V-type proton ATPase subunit S1 OS=Homo sapiens OX=9606 GN=ATP6AP1	ATP6AP1	52.025	0.998			1.028			1.03
Q13112	Chromatin assembly factor 1 subunit B OS=Homo sapiens OX=9606 GN=CHAF1B	CHAF1B	61.492		0.947			1.08		1.14
P25774	Cathepsin S OS=Homo sapiens OX=9606 GN=CTSS	CTSS	37.495
P60059	Protein transport protein Sec61 subunit gamma OS=Homo sapiens OX=9606 GN=SEC61G	SEC61G	7.7412	1.073			1.079			1.006
Q9P206	Uncharacterized protein KIAA1522 OS=Homo sapiens OX=9606 GN=KIAA1522	KIAA1522	107.09		0.811			1.119		1.38
P17405	Sphingomyelin phosphodiesterase OS=Homo sapiens OX=9606 GN=SMPD1	SMPD1	69.751	0.939	0.929	0.928	0.904	0.84	0.903	0.947	0.153257
Q9H2M9	Rab3 GTPase-activating protein non-catalytic subunit OS=Homo sapiens OX=9606 GN=RAB3GAP2	RAB3GAP2	155.98	0.937	0.976	0.98	0.995	1.004	0.99	1.033	0.092302
P40692	DNA mismatch repair protein Mlh1 OS=Homo sapiens OX=9606 GN=MLH1	MLH1	84.6	1.082		1.126	1.053		0.99	0.925	0.167821
P35612	Beta-adducin OS=Homo sapiens OX=9606 GN=ADD2	ADD2	80.853
O43823	A-kinase anchor protein 8 OS=Homo sapiens OX=9606 GN=AKAP8	AKAP8	76.107	0.917	0.951	0.962	1.003	1.102	1.016	1.103	0.041457
Q8TD16	Protein bicaudal D homolog 2 OS=Homo sapiens OX=9606 GN=BICD2	BICD2	93.532	0.989	0.992	0.967	0.999	0.998	0.998	1.016	0.187517
P0DP91	Chimeric ERCC6-PGBD3 protein OS=Homo sapiens OX=9606 GN=CSB-PGBD3	CSB-PGBD3	119.49
O00401	Neural Wiskott-Aldrich syndrome protein OS=Homo sapiens OX=9606 GN=WASL	WASL	54.826	1.066	1.073	1.007	1.024	0.973	0.916	0.926	0.11074
Q9H9B4	Sideroflexin-1 OS=Homo sapiens OX=9606 GN=SFXN1	SFXN1	35.619	1.041	0.983	0.986	0.952	1.039	0.926	0.969	0.4588
Q9UDT6	CAP-Gly domain-containing linker protein 2 OS=Homo sapiens OX=9606 GN=CLIP2	CLIP2	115.84	0.956	0.996	0.884	1.144	1.048	0.955	1.11	0.177736
Q9NRA2	Sialin OS=Homo sapiens OX=9606 GN=SLC17A5	SLC17A5	54.639
P04114	Apolipoprotein B-100 OS=Homo sapiens OX=9606 GN=APOB	APOB	515.6	1.254	1.352	1.303	0.941	0.937	0.944	0.722	0.0044756
P78539	Sushi repeat-containing protein SRPX OS=Homo sapiens OX=9606 GN=SRPX	SRPX	51.571
Q15417	Calponin-3 OS=Homo sapiens OX=9606 GN=CNN3	CNN3	36.413	0.975	0.994	0.967	0.904	0.925	0.823	0.903	0.048422
Q9H1K0	Rabenosyn-5 OS=Homo sapiens OX=9606 GN=RBSN	RBSN	88.869
Q16665	Hypoxia-inducible factor 1-alpha OS=Homo sapiens OX=9606 GN=HIF1A	HIF1A	92.669	0.64			1.271			1.986
Q15050	Ribosome biogenesis regulatory protein homolog OS=Homo sapiens OX=9606 GN=RRS1	RRS1	41.193	1.091	0.913	0.812	1.048	0.98	1	1.075	0.41738
Q13443	Disintegrin and metalloproteinase domain-containing protein 9 OS=Homo sapiens OX=9606 GN=ADAM9	ADAM9	90.555	0.991	1.108	0.966	0.934	0.903	0.953	0.91	0.10882
Q96EP5	DAZ-associated protein 1 OS=Homo sapiens OX=9606 GN=DAZAP1	DAZAP1	43.383	0.971	1.005	0.909	1.054	0.963	1.048	1.062	0.21812
Q96ME7	Zinc finger protein 512 OS=Homo sapiens OX=9606 GN=ZNF512	ZNF512	64.681		1.206			1.106		0.917
P61962	DDB1- and CUL4-associated factor 7 OS=Homo sapiens OX=9606 GN=DCAF7	DCAF7	38.926	0.936	0.864		0.968	0.984		1.084	0.183065
P06576	ATP synthase subunit beta, mitochondrial OS=Homo sapiens OX=9606 GN=ATP5F1B	ATP5F1B	56.559	0.992	0.996	0.986	0.909	0.931	0.989	0.951	0.183123
O00170	AH receptor-interacting protein OS=Homo sapiens OX=9606 GN=AIP	AIP	37.636	1.01	1.032	1.03	0.993	1.027	1.006	0.985	0.27494
O43765	Small glutamine-rich tetratricopeptide repeat-containing protein alpha OS=Homo sapiens OX=9606 GN=SGTA	SGTA	34.063	1.09	1.092	1.067	0.961	0.986	0.93	0.886	0.0027415
Q99584	Protein S100-A13 OS=Homo sapiens OX=9606 GN=S100A13	S100A13	11.471	0.896	0.855	0.923	1.091	1.167	1.123	1.264	0.00137535
Q9H5N1	Rab GTPase-binding effector protein 2 OS=Homo sapiens OX=9606 GN=RABEP2	RABEP2	63.542	0.875	0.94	0.957	1.111	1.018	0.962	1.115	0.097255
Q5NDL2	EGF domain-specific O-linked N-acetylglucosamine transferase OS=Homo sapiens OX=9606 GN=EOGT	EOGT	62.01		1.019	1.077		0.976	1.187	1.032	0.81504
P36551	Oxygen-dependent coproporphyrinogen-III oxidase, mitochondrial OS=Homo sapiens OX=9606 GN=CPOX	CPOX	50.151	1.084	1.115	1.034	1.036	0.983	0.971	0.925	0.058019
Q9UDR5	Alpha-aminoadipic semialdehyde synthase, mitochondrial OS=Homo sapiens OX=9606 GN=AASS	AASS	102.13	1.039	1.029	0.983	1.026	1.019	1.02	1.005	0.80412
Q9BRT6	Protein LLP homolog OS=Homo sapiens OX=9606 GN=LLPH	LLPH	15.225	0.983	1.008	0.925	1.036	1.028	1.046	1.067	0.066675
Q9UNE7	E3 ubiquitin-protein ligase CHIP OS=Homo sapiens OX=9606 GN=STUB1	STUB1	34.856	0.95	1.093	1.043	0.851	0.972	0.935	0.894	0.120637
Q8IWA0	WD repeat-containing protein 75 OS=Homo sapiens OX=9606 GN=WDR75	WDR75	94.498	0.977	1.089	1.087	1.013	1.003	1.056	0.974	0.55814
Q92800	Histone-lysine N-methyltransferase EZH1 OS=Homo sapiens OX=9606 GN=EZH1	EZH1	85.27
Q16626	Male-enhanced antigen 1 OS=Homo sapiens OX=9606 GN=MEA1	MEA1	19.904			1.086			1.059	0.975
Q8N1F7	Nuclear pore complex protein Nup93 OS=Homo sapiens OX=9606 GN=NUP93	NUP93	93.487	1.019	1.076	1.033	0.971	0.999	0.99	0.946	0.040199
Q15477	Helicase SKI2W OS=Homo sapiens OX=9606 GN=SKIV2L	SKIV2L	137.75	0.955	1.02	1.009	1.047	0.854	0.961	0.959	0.51304
O75955	Flotillin-1 OS=Homo sapiens OX=9606 GN=FLOT1	FLOT1	47.355	0.977	1.111	0.983	0.977	0.934	1.036	0.96	0.47724
O43716	Glutamyl-tRNA(Gln) amidotransferase subunit C, mitochondrial OS=Homo sapiens OX=9606 GN=GATC	GATC	15.086		1.086			0.861		0.793
Q9NUQ9	Protein FAM49B OS=Homo sapiens OX=9606 GN=FAM49B	FAM49B	36.748	1.029	1.074	1.013	1.05	1.005	1.065	1.001	0.96096
P24752	Acetyl-CoA acetyltransferase, mitochondrial OS=Homo sapiens OX=9606 GN=ACAT1	ACAT1	45.199	1.045	1.101	1.019	0.91	0.921	0.898	0.862	0.0034983
Q96QU8	Exportin-6 OS=Homo sapiens OX=9606 GN=XPO6	XPO6	128.88	1.067	0.975	1.006	1.045	1.048	0.968	1.004	0.91352
Q9BRA2	Thioredoxin domain-containing protein 17 OS=Homo sapiens OX=9606 GN=TXNDC17	TXNDC17	13.941	0.991	0.948	1.013	0.938	0.99	0.9	0.958	0.26932
Q12982	BCL2/adenovirus E1B 19 kDa protein-interacting protein 2 OS=Homo sapiens OX=9606 GN=BNIP2	BNIP2	36.017			1.066			0.994	0.932
Q92888	Rho guanine nucleotide exchange factor 1 OS=Homo sapiens OX=9606 GN=ARHGEF1	ARHGEF1	102.43	0.996	0.986	0.965	1.018	0.994	1.061	1.043	0.121497
Q86YR5	G-protein-signaling modulator 1 OS=Homo sapiens OX=9606 GN=GPSM1	GPSM1	74.509		0.966	0.984		0.937	1.002	0.994	0.87542
O96007	Molybdopterin synthase catalytic subunit OS=Homo sapiens OX=9606 GN=MOCS2	MOCS2	20.944	0.929	1.197	1.063	1.25	0.9	0.891	0.954	0.70092
Q9Y3B3	Transmembrane emp24 domain-containing protein 7 OS=Homo sapiens OX=9606 GN=TMED7	TMED7	25.171	1.081	1.022	0.996	1.069	1.006	1.046	1.007	0.81862
Q6PEV8	Protein FAM199X OS=Homo sapiens OX=9606 GN=FAM199X	FAM199X	42.801			1.083			1.121	1.035
P60520	Gamma-aminobutyric acid receptor-associated protein-like 2 OS=Homo sapiens OX=9606 GN=GABARAPL2	GABARAPL2	13.667	0.938	0.98	0.968	1.137	1.077	1.064	1.136	0.0062984
Q8N2H4	Protein SYS1 homolog OS=Homo sapiens OX=9606 GN=SYS1	SYS1	17.615		1.058			1.029		0.973
O43447	Peptidyl-prolyl cis-trans isomerase H OS=Homo sapiens OX=9606 GN=PPIH	PPIH	19.208	1.108	0.993	1.063	0.911	1.028	1.09	0.957	0.50326
Q9GZR2	RNA exonuclease 4 OS=Homo sapiens OX=9606 GN=REXO4	REXO4	46.671
P54136	Arginine--tRNA ligase, cytoplasmic OS=Homo sapiens OX=9606 GN=RARS	RARS	75.378	1.049	1.04	1.006	1.011	0.971	1.003	0.964	0.11126
Q9H6T3	RNA polymerase II-associated protein 3 OS=Homo sapiens OX=9606 GN=RPAP3	RPAP3	75.718	1.027	0.967	0.948	1.013	1.096	0.974	1.048	0.3355
Q9BUE0	Mediator of RNA polymerase II transcription subunit 18 OS=Homo sapiens OX=9606 GN=MED18	MED18	23.662
Q9BV38	WD repeat-containing protein 18 OS=Homo sapiens OX=9606 GN=WDR18	WDR18	47.405	0.992	1.025	0.93	1.019	0.945	0.952	0.989	0.79536
Q7Z460	CLIP-associating protein 1 OS=Homo sapiens OX=9606 GN=CLASP1	CLASP1	169.45	0.909		0.887	0.997		1.074	1.153	0.068481
Q96J02	E3 ubiquitin-protein ligase Itchy homolog OS=Homo sapiens OX=9606 GN=ITCH	ITCH	102.8	0.951	1.102	0.995	1.039	0.965	1.019	0.992	0.89598
Q14964	Ras-related protein Rab-39A OS=Homo sapiens OX=9606 GN=RAB39A	RAB39A	25.006	1.015		0.96	1.027		0.982	1.017	0.6778
P51659	Peroxisomal multifunctional enzyme type 2 OS=Homo sapiens OX=9606 GN=HSD17B4	HSD17B4	79.685	0.969	1.008	0.975	0.952	0.992	0.939	0.977	0.31168
Q12983	BCL2/adenovirus E1B 19 kDa protein-interacting protein 3 OS=Homo sapiens OX=9606 GN=BNIP3	BNIP3	27.832
P78527	DNA-dependent protein kinase catalytic subunit OS=Homo sapiens OX=9606 GN=PRKDC	PRKDC	469.08	1.029	1.037	1.031	1.041	1.041	1.059	1.014	0.084596
Q6NW29	RWD domain-containing protein 4 OS=Homo sapiens OX=9606 GN=RWDD4	RWDD4	21.25	1.006			0.873			0.868
Q96HW7	Integrator complex subunit 4 OS=Homo sapiens OX=9606 GN=INTS4	INTS4	108.17	0.991	0.84	0.886	1.032	0.952	1.06	1.12	0.120497
Q9UPQ8	Dolichol kinase OS=Homo sapiens OX=9606 GN=DOLK	DOLK	59.267
Q9NP97	Dynein light chain roadblock-type 1 OS=Homo sapiens OX=9606 GN=DYNLRB1	DYNLRB1	10.921		1.033			0.725		0.702
Q00796	Sorbitol dehydrogenase OS=Homo sapiens OX=9606 GN=SORD	SORD	38.324	1.083	0.873	0.98	0.93	1.04	0.953	0.996	0.98166
Q92820	Gamma-glutamyl hydrolase OS=Homo sapiens OX=9606 GN=GGH	GGH	35.964	1.058	1.07	0.984	0.915	0.909	0.839	0.856	0.0152015
P08238	Heat shock protein HSP 90-beta OS=Homo sapiens OX=9606 GN=HSP90AB1	HSP90AB1	83.263	1.081	1.082	1.108	0.98	0.983	0.964	0.895	0.00038383
Q12979	Active breakpoint cluster region-related protein OS=Homo sapiens OX=9606 GN=ABR	ABR	97.597	1.045	0.938	0.958	1.184	1.179	1.129	1.187	0.0090159
Q9BRJ2	39S ribosomal protein L45, mitochondrial OS=Homo sapiens OX=9606 GN=MRPL45	MRPL45	35.351		1.014	0.942		1.031	1.014	1.046	0.35436
P62487	DNA-directed RNA polymerase II subunit RPB7 OS=Homo sapiens OX=9606 GN=POLR2G	POLR2G	19.294	0.879	0.966	1.01	0.991	1.07	1.025	1.081	0.165242
O60331	Phosphatidylinositol 4-phosphate 5-kinase type-1 gamma OS=Homo sapiens OX=9606 GN=PIP5K1C	PIP5K1C	73.259
Q9BR76	Coronin-1B OS=Homo sapiens OX=9606 GN=CORO1B	CORO1B	54.234	0.989	0.99	1.034	0.912	0.956	0.916	0.924	0.0196973
Q8N4V1	Membrane magnesium transporter 1 OS=Homo sapiens OX=9606 GN=MMGT1	MMGT1	14.686
P78406	mRNA export factor OS=Homo sapiens OX=9606 GN=RAE1	RAE1	40.968	1.018	1.043	1.034	0.99	1.026	0.992	0.972	0.103083
P04049	RAF proto-oncogene serine/threonine-protein kinase OS=Homo sapiens OX=9606 GN=RAF1	RAF1	73.051		1.046	0.978		1.055	0.956	0.994	0.91622
Q86W92	Liprin-beta-1 OS=Homo sapiens OX=9606 GN=PPFIBP1	PPFIBP1	114.02	0.875	0.888	0.824	1.047	1.031	1.04	1.205	0.00130195
P31930	Cytochrome b-c1 complex subunit 1, mitochondrial OS=Homo sapiens OX=9606 GN=UQCRC1	UQCRC1	52.645	0.977	1.003	1.046	0.886	0.909	0.955	0.909	0.032022
Q9BVG4	Protein PBDC1 OS=Homo sapiens OX=9606 GN=PBDC1	PBDC1	26.056	0.998	1.131	1.065	0.991	0.901	0.936	0.885	0.056217
Q86XZ4	Spermatogenesis-associated serine-rich protein 2 OS=Homo sapiens OX=9606 GN=SPATS2	SPATS2	59.544	1.046	1.117	1.041	1.058	0.956	1.025	0.949	0.22964
P35610	Sterol O-acyltransferase 1 OS=Homo sapiens OX=9606 GN=SOAT1	SOAT1	64.734	1.16	1.003	0.94	0.891	0.921	0.918	0.88	0.120082
P30041	Peroxiredoxin-6 OS=Homo sapiens OX=9606 GN=PRDX6	PRDX6	25.035	1.112	1.08	0.992	0.853	0.895	0.864	0.82	0.0060622
O75347	Tubulin-specific chaperone A OS=Homo sapiens OX=9606 GN=TBCA	TBCA	12.855	1.003	0.942	1.04	0.962	0.968	1.086	1.01	0.85402
Q9BXL7	Caspase recruitment domain-containing protein 11 OS=Homo sapiens OX=9606 GN=CARD11	CARD11	133.28		1.078			1.001		0.929
P63104	14-3-3 protein zeta/delta OS=Homo sapiens OX=9606 GN=YWHAZ	YWHAZ	27.745	1.08	1.031	1.043	0.973	0.989	0.962	0.927	0.0093431
Q9HC07	Transmembrane protein 165 OS=Homo sapiens OX=9606 GN=TMEM165	TMEM165	34.905	0.962			1.063			1.105
Q14247	Src substrate cortactin OS=Homo sapiens OX=9606 GN=CTTN	CTTN	61.585	0.839	0.841	0.817	1.028	1.028	1.004	1.225	7.7588e-05
Q71RG4	Transmembrane and ubiquitin-like domain-containing protein 2 OS=Homo sapiens OX=9606 GN=TMUB2	TMUB2	33.788	1.038	1.009	1.032	0.958	0.851	0.814	0.852	0.030122
A0A0U1RRE5	Negative regulator of P-body association OS=Homo sapiens OX=9606 GN=NBDY	NBDY	7.0249
P82979	SAP domain-containing ribonucleoprotein OS=Homo sapiens OX=9606 GN=SARNP	SARNP	23.671	0.747	0.701	0.77	0.921	1.037	0.992	1.33	0.0030161
Q96LD4	Tripartite motif-containing protein 47 OS=Homo sapiens OX=9606 GN=TRIM47	TRIM47	69.531	0.874	0.887	0.94	1.117	1.143	1.098	1.243	0.00096154
Q13111	Chromatin assembly factor 1 subunit A OS=Homo sapiens OX=9606 GN=CHAF1A	CHAF1A	106.91	0.975	1.071	1.138	1.123	1.11	1.225	1.086	0.20106
Q9H5Z1	Probable ATP-dependent RNA helicase DHX35 OS=Homo sapiens OX=9606 GN=DHX35	DHX35	78.909			1.006			1.17	1.163
Q8N2E6	Prosalusin OS=Homo sapiens OX=9606 GN=TOR2A	TOR2A	26.261
P20290	Transcription factor BTF3 OS=Homo sapiens OX=9606 GN=BTF3	BTF3	22.168	0.938	0.848	0.976	0.974	1.028	0.835	1.027	0.7585
P20618	Proteasome subunit beta type-1 OS=Homo sapiens OX=9606 GN=PSMB1	PSMB1	26.489	0.975	1.001	1	1.001	0.897	0.957	0.959	0.26756
Q8IZA0	Dyslexia-associated protein KIAA0319-like protein OS=Homo sapiens OX=9606 GN=KIAA0319L	KIAA0319L	115.66		1.091			1.205		1.104
O95197	Reticulon-3 OS=Homo sapiens OX=9606 GN=RTN3	RTN3	112.61	0.848	1	0.997	1.128	1.002	0.982	1.094	0.26204
O76094	Signal recognition particle subunit SRP72 OS=Homo sapiens OX=9606 GN=SRP72	SRP72	74.605	0.95	0.955	0.97	1.054	1.037	1.035	1.087	0.00059952
O75616	GTPase Era, mitochondrial OS=Homo sapiens OX=9606 GN=ERAL1	ERAL1	48.349	1.133	1.045	0.99	0.882	1.077	0.783	0.866	0.20748
P30447	HLA class I histocompatibility antigen, A-23 alpha chain OS=Homo sapiens OX=9606 GN=HLA-A	HLA-A	40.732	1.02			1.058			1.037
Q9C0B5	Palmitoyltransferase ZDHHC5 OS=Homo sapiens OX=9606 GN=ZDHHC5	ZDHHC5	77.544
O75410	Transforming acidic coiled-coil-containing protein 1 OS=Homo sapiens OX=9606 GN=TACC1	TACC1	87.793
P78316	Nucleolar protein 14 OS=Homo sapiens OX=9606 GN=NOP14	NOP14	97.667	0.924	0.899	1.016	1.195	1.157	1.06	1.202	0.023384
P30260	Cell division cycle protein 27 homolog OS=Homo sapiens OX=9606 GN=CDC27	CDC27	91.866	1.003	0.969	1.005	0.988	0.914	1.034	0.986	0.71224
O75436	Vacuolar protein sorting-associated protein 26A OS=Homo sapiens OX=9606 GN=VPS26A	VPS26A	38.169	0.941	1.028	0.975	1.056	1.027	1.039	1.06	0.092444
Q9UI15	Transgelin-3 OS=Homo sapiens OX=9606 GN=TAGLN3	TAGLN3	22.472	0.876	0.997		0.769	0.902		0.892	0.37854
Q8NFV4	Protein ABHD11 OS=Homo sapiens OX=9606 GN=ABHD11	ABHD11	34.69	0.954	1.119		0.977	0.853		0.883	0.35864
Q8IUH4	Palmitoyltransferase ZDHHC13 OS=Homo sapiens OX=9606 GN=ZDHHC13	ZDHHC13	70.86	1.007	0.966	1.076	1.003	0.925	1.126	1.002	0.9926
O60239	SH3 domain-binding protein 5 OS=Homo sapiens OX=9606 GN=SH3BP5	SH3BP5	50.424		0.943	0.941		0.932	0.936	0.992	0.070319
Q96A49	Synapse-associated protein 1 OS=Homo sapiens OX=9606 GN=SYAP1	SYAP1	39.933	1.027	0.976	1.085	1.003	0.926	0.934	0.927	0.130419
Q9Y2R5	28S ribosomal protein S17, mitochondrial OS=Homo sapiens OX=9606 GN=MRPS17	MRPS17	14.502	1.087	0.903	0.977	1.029	1.011	0.886	0.986	0.86246
Q9BY89	Uncharacterized protein KIAA1671 OS=Homo sapiens OX=9606 GN=KIAA1671	KIAA1671	196.71	0.731	0.932	0.751	1.141	0.92	1.051	1.289	0.061224
O15372	Eukaryotic translation initiation factor 3 subunit H OS=Homo sapiens OX=9606 GN=EIF3H	EIF3H	39.93	0.982	0.947	0.998	1.075	1.089	1.055	1.1	0.0061636
Q6PCE3	Glucose 1,6-bisphosphate synthase OS=Homo sapiens OX=9606 GN=PGM2L1	PGM2L1	70.441	1.006	0.931	0.942	1.035	0.989	0.986	1.046	0.194037
Q9UHD8	Septin-9 OS=Homo sapiens OX=9606 GN=SEPT9	SEPT9	65.401	0.969	0.973	0.976	0.971	0.983	1.02	1.019	0.3354
Q9UK23	N-acetylglucosamine-1-phosphodiester alpha-N-acetylglucosaminidase OS=Homo sapiens OX=9606 GN=NAGPA	NAGPA	56.072	0.95	0.909	0.997	1.134	0.957	0.91	1.051	0.55836
Q86WB0	Nuclear-interacting partner of ALK OS=Homo sapiens OX=9606 GN=ZC3HC1	ZC3HC1	55.261	1.099	1.001		0.943	0.95		0.901	0.1597
P42285	Exosome RNA helicase MTR4 OS=Homo sapiens OX=9606 GN=MTREX	MTREX	117.8	0.986	0.951	0.891	1.131	1.091	1.045	1.155	0.0180811
Q12882	Dihydropyrimidine dehydrogenase [NADP(+)] OS=Homo sapiens OX=9606 GN=DPYD	DPYD	111.4	0.987	0.988	1.13	0.817	0.809	0.762	0.769	0.006399
Q7L1T6	Cytochrome b5 reductase 4 OS=Homo sapiens OX=9606 GN=CYB5R4	CYB5R4	59.473
Q9BVK6	Transmembrane emp24 domain-containing protein 9 OS=Homo sapiens OX=9606 GN=TMED9	TMED9	27.277	0.926	1.04	0.994	1.052	0.94	1.069	1.034	0.56442
Q13362	Serine/threonine-protein phosphatase 2A 56 kDa regulatory subunit gamma isoform OS=Homo sapiens OX=9606 GN=PPP2R5C	PPP2R5C	61.06	1.136	1.053		1.036	1.057		0.956	0.37718
Q9UKJ3	G patch domain-containing protein 8 OS=Homo sapiens OX=9606 GN=GPATCH8	GPATCH8	164.2	0.879	0.97		1.068	1.126		1.187	0.091441
P07550	Beta-2 adrenergic receptor OS=Homo sapiens OX=9606 GN=ADRB2	ADRB2	46.458
Q15907	Ras-related protein Rab-11B OS=Homo sapiens OX=9606 GN=RAB11B	RAB11B	24.488	1.041	1.073	1.054	0.971	0.925	0.966	0.903	0.0045608
P09234	U1 small nuclear ribonucleoprotein C OS=Homo sapiens OX=9606 GN=SNRPC	SNRPC	17.394	0.973	0.979	1.034	1.058	1.066	1.021	1.053	0.090623
Q9NVP1	ATP-dependent RNA helicase DDX18 OS=Homo sapiens OX=9606 GN=DDX18	DDX18	75.406	1.158	1.106	1.085	0.968	0.943	1.03	0.878	0.0160812
E9PB15	Putative protein PTGES3L OS=Homo sapiens OX=9606 GN=PTGES3L	PTGES3L	19.074		0.775			1.224		1.579
P63165	Small ubiquitin-related modifier 1 OS=Homo sapiens OX=9606 GN=SUMO1	SUMO1	11.557	0.982	0.965	1.014	1.107	0.932	0.975	1.018	0.7896
P20020	Plasma membrane calcium-transporting ATPase 1 OS=Homo sapiens OX=9606 GN=ATP2B1	ATP2B1	138.75		1.011	0.924		1.008	0.958	1.016	0.77876
Q9BQE4	Selenoprotein S OS=Homo sapiens OX=9606 GN=SELENOS	SELENOS	21.163
P62937	Peptidyl-prolyl cis-trans isomerase A OS=Homo sapiens OX=9606 GN=PPIA	PPIA	18.012	1.005	1.041	1.035	0.98	0.981	0.981	0.955	0.051741
Q9H9Y6	DNA-directed RNA polymerase I subunit RPA2 OS=Homo sapiens OX=9606 GN=POLR1B	POLR1B	128.23	0.997	0.917		1.052	0.997		1.071	0.30116
O14686	Histone-lysine N-methyltransferase 2D OS=Homo sapiens OX=9606 GN=KMT2D	KMT2D	593.38	1.007		1.07	1.027		1.18	1.063	0.5192
Q8IW35	Centrosomal protein of 97 kDa OS=Homo sapiens OX=9606 GN=CEP97	CEP97	96.98	0.953	1.059		1.066	1.006		1.03	0.66398
Q7Z7F7	39S ribosomal protein L55, mitochondrial OS=Homo sapiens OX=9606 GN=MRPL55	MRPL55	15.128		0.99	0.876		1.053	1.003	1.102	0.2731
Q9GZT6	Coiled-coil domain-containing protein 90B, mitochondrial OS=Homo sapiens OX=9606 GN=CCDC90B	CCDC90B	29.505	0.867	0.679	0.863	0.869	1.07	0.925	1.189	0.159061
P62249	40S ribosomal protein S16 OS=Homo sapiens OX=9606 GN=RPS16	RPS16	16.445	1.083	1.116	1.093	0.988	0.992	1.013	0.909	0.00127732
Q14116	Interleukin-18 OS=Homo sapiens OX=9606 GN=IL18	IL18	22.326	0.95	0.966	0.971	0.931	0.982	0.919	0.981	0.41012
Q8NFX7	Syntaxin-binding protein 6 OS=Homo sapiens OX=9606 GN=STXBP6	STXBP6	23.554		1.314	1.084		0.699	0.892	0.663	0.117044
O95394	Phosphoacetylglucosamine mutase OS=Homo sapiens OX=9606 GN=PGM3	PGM3	59.851	0.982	0.921	1.067	0.946	0.877	0.896	0.915	0.145363
Q96MY1	Nucleolar protein 4-like OS=Homo sapiens OX=9606 GN=NOL4L	NOL4L	47.214	0.897	0.848	0.94	0.922	0.986	1.069	1.109	0.121143
Q15025	TNFAIP3-interacting protein 1 OS=Homo sapiens OX=9606 GN=TNIP1	TNIP1	71.863		0.963	0.905		1.043	1.08	1.137	0.069164
Q13011	Delta(3,5)-Delta(2,4)-dienoyl-CoA isomerase, mitochondrial OS=Homo sapiens OX=9606 GN=ECH1	ECH1	35.816	0.953	0.988	0.927	0.925	0.906	0.959	0.973	0.32996
Q9NR19	Acetyl-coenzyme A synthetase, cytoplasmic OS=Homo sapiens OX=9606 GN=ACSS2	ACSS2	78.579	0.972	1.028	1.014	0.922	0.745	0.973	0.876	0.17104
P17931	Galectin-3 OS=Homo sapiens OX=9606 GN=LGALS3	LGALS3	26.152	0.944	0.96	0.935	0.941	1.028	0.969	1.035	0.28246
O75923	Dysferlin OS=Homo sapiens OX=9606 GN=DYSF	DYSF	237.29	1.076	1.112	1.076	0.976	0.95	0.958	0.884	0.00080085
P31327	Carbamoyl-phosphate synthase [ammonia], mitochondrial OS=Homo sapiens OX=9606 GN=CPS1	CPS1	164.94	0.94			0.887			0.944
Q8N264	Rho GTPase-activating protein 24 OS=Homo sapiens OX=9606 GN=ARHGAP24	ARHGAP24	84.257			0.991			1.113	1.123
Q04726	Transducin-like enhancer protein 3 OS=Homo sapiens OX=9606 GN=TLE3	TLE3	83.416
O15533	Tapasin OS=Homo sapiens OX=9606 GN=TAPBP	TAPBP	47.625	1.062		0.947	1.055		0.894	0.97	0.78008
Q13905	Rap guanine nucleotide exchange factor 1 OS=Homo sapiens OX=9606 GN=RAPGEF1	RAPGEF1	120.55
P53990	IST1 homolog OS=Homo sapiens OX=9606 GN=IST1	IST1	39.75	0.766	0.88	0.942	1.41	0.999	1.125	1.366	0.061062
O75886	Signal transducing adapter molecule 2 OS=Homo sapiens OX=9606 GN=STAM2	STAM2	58.164	0.894	0.964	1.004	1.075	1.094	1.024	1.116	0.048718
P46939	Utrophin OS=Homo sapiens OX=9606 GN=UTRN	UTRN	394.46	0.919	0.954	0.964	1.03	1.016	0.999	1.073	0.0140158
Q9Y4K4	Mitogen-activated protein kinase kinase kinase kinase 5 OS=Homo sapiens OX=9606 GN=MAP4K5	MAP4K5	95.023	0.894	0.941	0.921	1.013	1.012	0.966	1.085	0.0193004
O60870	DNA/RNA-binding protein KIN17 OS=Homo sapiens OX=9606 GN=KIN	KIN	45.373		0.754	0.826		1.166	1.088	1.427	0.02494
P43251	Biotinidase OS=Homo sapiens OX=9606 GN=BTD	BTD	61.132	0.882	0.818	0.832	1.07	1.332	0.921	1.312	0.075903
Q9UHB9	Signal recognition particle subunit SRP68 OS=Homo sapiens OX=9606 GN=SRP68	SRP68	70.729	0.927	1.014	1.015	1.022	1.031	1.01	1.036	0.30054
Q9UKL6	Phosphatidylcholine transfer protein OS=Homo sapiens OX=9606 GN=PCTP	PCTP	24.843	0.913			1.004			1.1
Q92576	PHD finger protein 3 OS=Homo sapiens OX=9606 GN=PHF3	PHF3	229.48	1.174	0.944	0.977	1.117	1.056	1.053	1.042	0.55098
Q9BQ61	Telomerase RNA component interacting RNase OS=Homo sapiens OX=9606 GN=TRIR	TRIR	18.419	0.814	0.766	0.788	1.238	0.872	1.072	1.344	0.050498
P62837	Ubiquitin-conjugating enzyme E2 D2 OS=Homo sapiens OX=9606 GN=UBE2D2	UBE2D2	16.735	1.002		0.933	1.013		1.018	1.05	0.30374
Q9UK73	Protein fem-1 homolog B OS=Homo sapiens OX=9606 GN=FEM1B	FEM1B	70.263
P61019	Ras-related protein Rab-2A OS=Homo sapiens OX=9606 GN=RAB2A	RAB2A	23.545	0.995	0.983	0.982	1	0.979	1.015	1.011	0.3727
Q96GM8	Target of EGR1 protein 1 OS=Homo sapiens OX=9606 GN=TOE1	TOE1	56.547	0.953	0.798	0.916	1.24	1.099	1.004	1.253	0.050718
Q0JRZ9	F-BAR domain only protein 2 OS=Homo sapiens OX=9606 GN=FCHO2	FCHO2	88.923	0.91	0.986	0.999	1.099	0.964	1.056	1.077	0.20258
Q8IZH2	5'-3' exoribonuclease 1 OS=Homo sapiens OX=9606 GN=XRN1	XRN1	194.1	0.982	0.945	0.977	0.903	0.969	0.98	0.982	0.54736
Q8NI60	Atypical kinase COQ8A, mitochondrial OS=Homo sapiens OX=9606 GN=COQ8A	COQ8A	71.949		0.996			1.076		1.08
O75663	TIP41-like protein OS=Homo sapiens OX=9606 GN=TIPRL	TIPRL	31.444		1.042	1.016		1.011	0.977	0.966	0.24456
Q08170	Serine/arginine-rich splicing factor 4 OS=Homo sapiens OX=9606 GN=SRSF4	SRSF4	56.678	0.986	1.015	1.053	1.049	1.022	0.913	0.977	0.6257
Q14571	Inositol 1,4,5-trisphosphate receptor type 2 OS=Homo sapiens OX=9606 GN=ITPR2	ITPR2	308.06	0.963	0.985	1.009	0.9	0.879	0.931	0.916	0.0151839
Q9Y263	Phospholipase A-2-activating protein OS=Homo sapiens OX=9606 GN=PLAA	PLAA	87.156	0.977	0.965	1.004	0.998	1.008	0.997	1.019	0.189503
Q96RU3	Formin-binding protein 1 OS=Homo sapiens OX=9606 GN=FNBP1	FNBP1	71.306	0.946	0.947	0.905	0.931	1.01	0.933	1.027	0.43974
Q969T9	WW domain-binding protein 2 OS=Homo sapiens OX=9606 GN=WBP2	WBP2	28.087	0.951	0.756	0.861	1.106	1.093	1.154	1.306	0.0167234
Q13057	Bifunctional coenzyme A synthase OS=Homo sapiens OX=9606 GN=COASY	COASY	62.328	1.037	0.992	1.028	0.968	1.065	0.98	0.986	0.66782
P57740	Nuclear pore complex protein Nup107 OS=Homo sapiens OX=9606 GN=NUP107	NUP107	106.37		0.949	1.087		1.028	0.97	0.981	0.83968
P40616	ADP-ribosylation factor-like protein 1 OS=Homo sapiens OX=9606 GN=ARL1	ARL1	20.417	1.096	1.025	0.989	1.038	1.036	0.998	0.988	0.74194
P53602	Diphosphomevalonate decarboxylase OS=Homo sapiens OX=9606 GN=MVD	MVD	43.404	0.868	0.894	0.919	1.162	1.035	1.098	1.229	0.0052832
P78324	Tyrosine-protein phosphatase non-receptor type substrate 1 OS=Homo sapiens OX=9606 GN=SIRPA	SIRPA	54.966	0.93	0.915	0.893	1.123	1.112	1.111	1.222	8.1155e-05
Q9UHN6	Cell surface hyaluronidase OS=Homo sapiens OX=9606 GN=TMEM2	TMEM2	154.37			0.896			0.869	0.97
P36969	Phospholipid hydroperoxide glutathione peroxidase OS=Homo sapiens OX=9606 GN=GPX4	GPX4	22.174	1.193	1.037	1.146	0.759	0.792	0.772	0.688	0.00102003
Q8N766	ER membrane protein complex subunit 1 OS=Homo sapiens OX=9606 GN=EMC1	EMC1	111.76	1.071	1.087	1.007	1.02	0.965	1.012	0.947	0.13562
O75818	Ribonuclease P protein subunit p40 OS=Homo sapiens OX=9606 GN=RPP40	RPP40	41.833	1.006	0.829		1.117	1.217		1.272	0.147302
Q9NXE8	Pre-mRNA-splicing factor CWC25 homolog OS=Homo sapiens OX=9606 GN=CWC25	CWC25	49.647		1.07	1.011		1.037	0.942	0.951	0.45706
P54727	UV excision repair protein RAD23 homolog B OS=Homo sapiens OX=9606 GN=RAD23B	RAD23B	43.171	1.053	1.037	0.978	0.929	0.98	0.954	0.933	0.065081
P17568	NADH dehydrogenase [ubiquinone] 1 beta subcomplex subunit 7 OS=Homo sapiens OX=9606 GN=NDUFB7	NDUFB7	16.402		1.169	1.032		1.006	0.969	0.897	0.24316
Q9NZN4	EH domain-containing protein 2 OS=Homo sapiens OX=9606 GN=EHD2	EHD2	61.161	1.067	0.982	1.012	1.086	0.942	0.911	0.96	0.5068
Q9H9J2	39S ribosomal protein L44, mitochondrial OS=Homo sapiens OX=9606 GN=MRPL44	MRPL44	37.535	0.993	0.937	0.945	1.046	0.957	1.039	1.058	0.173363
Q8NHP8	Putative phospholipase B-like 2 OS=Homo sapiens OX=9606 GN=PLBD2	PLBD2	65.471	1.144	1.007	1.118	0.864	0.852	0.808	0.772	0.0043384
Q92692	Nectin-2 OS=Homo sapiens OX=9606 GN=NECTIN2	NECTIN2	57.741	1.025	0.983	1.104	0.966	0.963	0.904	0.91	0.081403
Q99986	Serine/threonine-protein kinase VRK1 OS=Homo sapiens OX=9606 GN=VRK1	VRK1	45.476	1.133	1.018	1.194	1.09	1.006	0.979	0.919	0.2185
Q8N9N8	Probable RNA-binding protein EIF1AD OS=Homo sapiens OX=9606 GN=EIF1AD	EIF1AD	19.053	0.85	0.777	0.868	0.971	0.911	1.029	1.167	0.034458
Q8IYE1	Coiled-coil domain-containing protein 13 OS=Homo sapiens OX=9606 GN=CCDC13	CCDC13	80.883
Q14C86	GTPase-activating protein and VPS9 domain-containing protein 1 OS=Homo sapiens OX=9606 GN=GAPVD1	GAPVD1	164.98	1.101	0.975	1.027	0.989	1.006	0.977	0.958	0.31102
P00491	Purine nucleoside phosphorylase OS=Homo sapiens OX=9606 GN=PNP	PNP	32.118	1.003	1.027	1.001	0.968	0.995	0.948	0.96	0.067241
Q9HC98	Serine/threonine-protein kinase Nek6 OS=Homo sapiens OX=9606 GN=NEK6	NEK6	35.714
Q03426	Mevalonate kinase OS=Homo sapiens OX=9606 GN=MVK	MVK	42.45	0.869	0.87	0.868	1.111	1.089	1.104	1.267	0.00062404
Q9UHI8	A disintegrin and metalloproteinase with thrombospondin motifs 1 OS=Homo sapiens OX=9606 GN=ADAMTS1	ADAMTS1	105.36
P21399	Cytoplasmic aconitate hydratase OS=Homo sapiens OX=9606 GN=ACO1	ACO1	98.398	1.091	1.049	1.059	0.955	0.926	0.902	0.87	0.0023565
Q96CX2	BTB/POZ domain-containing protein KCTD12 OS=Homo sapiens OX=9606 GN=KCTD12	KCTD12	35.7	0.946	0.907	1.007	1.034	1	0.988	1.057	0.168805
P13591	Neural cell adhesion molecule 1 OS=Homo sapiens OX=9606 GN=NCAM1	NCAM1	94.573			0.873			1.134	1.299
P57772	Selenocysteine-specific elongation factor OS=Homo sapiens OX=9606 GN=EEFSEC	EEFSEC	65.304	1.058	0.997	1.011	1.031	1.075	1.076	1.038	0.177561
Q92905	COP9 signalosome complex subunit 5 OS=Homo sapiens OX=9606 GN=COPS5	COPS5	37.578	0.885	1.032	0.961	1.09	1.163	1.079	1.158	0.0422
Q9Y617	Phosphoserine aminotransferase OS=Homo sapiens OX=9606 GN=PSAT1	PSAT1	40.422	1.16	1.033	1.072	0.944	0.98	1.02	0.902	0.065581
Q99543	DnaJ homolog subfamily C member 2 OS=Homo sapiens OX=9606 GN=DNAJC2	DNAJC2	71.996	0.987	0.856	0.964	1.014	1.012	0.963	1.065	0.24374
O94822	E3 ubiquitin-protein ligase listerin OS=Homo sapiens OX=9606 GN=LTN1	LTN1	200.55			0.977			1.122	1.148
P15586	N-acetylglucosamine-6-sulfatase OS=Homo sapiens OX=9606 GN=GNS	GNS	62.081	1.149	1.125	0.997	0.828	0.864	0.91	0.795	0.0118613
Q86WC4	Osteopetrosis-associated transmembrane protein 1 OS=Homo sapiens OX=9606 GN=OSTM1	OSTM1	37.256	0.956	0.92	0.907	1.043	1.081	1.08	1.151	0.00199677
O95260	Arginyl-tRNA--protein transferase 1 OS=Homo sapiens OX=9606 GN=ATE1	ATE1	59.09	0.894	0.797	0.863	1.084	1.098	1.032	1.258	0.004041
Q9NX04	Uncharacterized protein C1orf109 OS=Homo sapiens OX=9606 GN=C1orf109	C1orf109	23.373			0.944			1.082	1.146
Q96QE5	Transcription elongation factor, mitochondrial OS=Homo sapiens OX=9606 GN=TEFM	TEFM	41.676	1.13	1.136	1.019	0.862	0.952	0.998	0.856	0.049
P29034	Protein S100-A2 OS=Homo sapiens OX=9606 GN=S100A2	S100A2	11.117
Q8WUH1	Protein Churchill OS=Homo sapiens OX=9606 GN=CHURC1	CHURC1	16.111	1.055	1.222		1.063	0.839		0.835	0.31688
Q9NZT2	Opioid growth factor receptor OS=Homo sapiens OX=9606 GN=OGFR	OGFR	73.324	0.932	0.939	0.935	0.994	1.036	0.988	1.076	0.04044
P42345	Serine/threonine-protein kinase mTOR OS=Homo sapiens OX=9606 GN=MTOR	MTOR	288.89	0.992	0.934	0.938	1.051	0.995	0.957	1.049	0.2318
O75330	Hyaluronan mediated motility receptor OS=Homo sapiens OX=9606 GN=HMMR	HMMR	84.099
P00749	Urokinase-type plasminogen activator OS=Homo sapiens OX=9606 GN=PLAU	PLAU	48.507
Q6N063	2-oxoglutarate and iron-dependent oxygenase domain-containing protein 2 OS=Homo sapiens OX=9606 GN=OGFOD2	OGFOD2	38.996
Q8TC12	Retinol dehydrogenase 11 OS=Homo sapiens OX=9606 GN=RDH11	RDH11	35.386	0.936	1.014	0.929	1.035	1.027	1.019	1.07	0.072998
P34897	Serine hydroxymethyltransferase, mitochondrial OS=Homo sapiens OX=9606 GN=SHMT2	SHMT2	55.992	0.957	0.965	0.973	0.964	0.935	0.921	0.974	0.137503
Q9HCU8	DNA polymerase delta subunit 4 OS=Homo sapiens OX=9606 GN=POLD4	POLD4	12.433
P61313	60S ribosomal protein L15 OS=Homo sapiens OX=9606 GN=RPL15	RPL15	24.146	1.199	1.123	1.208	0.948	0.914	0.877	0.776	0.00141931
O43396	Thioredoxin-like protein 1 OS=Homo sapiens OX=9606 GN=TXNL1	TXNL1	32.251	1.066	1.037	1.003	0.886	0.913	0.934	0.88	0.0053824
Q8TDR4	T-complex protein 10A homolog 2 OS=Homo sapiens OX=9606 GN=TCP10L	TCP10L	23.863
Q86XX4	Extracellular matrix protein FRAS1 OS=Homo sapiens OX=9606 GN=FRAS1	FRAS1	443.21
P14735	Insulin-degrading enzyme OS=Homo sapiens OX=9606 GN=IDE	IDE	117.97	1.039	1.022	1.036	0.956	0.984	0.966	0.938	0.0029551
Q7Z2T5	TRMT1-like protein OS=Homo sapiens OX=9606 GN=TRMT1L	TRMT1L	81.746	0.978	0.938	0.958	1.064	1.104	1.07	1.127	0.0020046
Q8NEE8	Tetratricopeptide repeat protein 16 OS=Homo sapiens OX=9606 GN=TTC16	TTC16	98.308
Q5THK1	Protein PRR14L OS=Homo sapiens OX=9606 GN=PRR14L	PRR14L	237.3
Q8WXG6	MAP kinase-activating death domain protein OS=Homo sapiens OX=9606 GN=MADD	MADD	183.3			0.949			1.055	1.112
Q12769	Nuclear pore complex protein Nup160 OS=Homo sapiens OX=9606 GN=NUP160	NUP160	162.12	1.005	0.959	0.983	0.96	1.212	0.995	1.075	0.416
Q9UEU0	Vesicle transport through interaction with t-SNAREs homolog 1B OS=Homo sapiens OX=9606 GN=VTI1B	VTI1B	26.688	0.99	0.99	0.907	0.978	1.031	1.011	1.046	0.23882
Q9UKX7	Nuclear pore complex protein Nup50 OS=Homo sapiens OX=9606 GN=NUP50	NUP50	50.144	0.814	0.821	0.908	1.089	1.083	1.157	1.309	0.0027419
Q9P270	SLAIN motif-containing protein 2 OS=Homo sapiens OX=9606 GN=SLAIN2	SLAIN2	62.543
O94973	AP-2 complex subunit alpha-2 OS=Homo sapiens OX=9606 GN=AP2A2	AP2A2	103.96	0.962	0.975	0.966	0.965	0.984	1.022	1.023	0.25666
O75962	Triple functional domain protein OS=Homo sapiens OX=9606 GN=TRIO	TRIO	346.9	1.021	1.043	1.022	1.101	1.093	1.106	1.069	0.00098132
Q9BU89	Deoxyhypusine hydroxylase OS=Homo sapiens OX=9606 GN=DOHH	DOHH	32.904	1.086	1.104	1.164	1.025	0.915	0.974	0.869	0.022183
Q9UBL3	Set1/Ash2 histone methyltransferase complex subunit ASH2 OS=Homo sapiens OX=9606 GN=ASH2L	ASH2L	68.722	0.917	1.026	0.958	1.092	1.04	1.082	1.108	0.045299
Q99880	Histone H2B type 1-L OS=Homo sapiens OX=9606 GN=HIST1H2BL	HIST1H2BL	13.952	0.383			0.502			1.311
Q9H6D7	HAUS augmin-like complex subunit 4 OS=Homo sapiens OX=9606 GN=HAUS4	HAUS4	42.399
P14324	Farnesyl pyrophosphate synthase OS=Homo sapiens OX=9606 GN=FDPS	FDPS	48.275	0.945	0.866	0.901	1.125	1.134	1.071	1.228	0.0026587
O75879	Glutamyl-tRNA(Gln) amidotransferase subunit B, mitochondrial OS=Homo sapiens OX=9606 GN=GATB	GATB	61.863	1.073	1.024	0.99	0.838	0.905	1.014	0.893	0.126743
P53801	Pituitary tumor-transforming gene 1 protein-interacting protein OS=Homo sapiens OX=9606 GN=PTTG1IP	PTTG1IP	20.324	0.999	1.002	0.911	1.256	1.237	1.221	1.275	0.00164046
Q9Y678	Coatomer subunit gamma-1 OS=Homo sapiens OX=9606 GN=COPG1	COPG1	97.717	0.998	0.997	1.001	0.944	0.99	0.942	0.96	0.127218
O60232	Sjoegren syndrome/scleroderma autoantigen 1 OS=Homo sapiens OX=9606 GN=SSSCA1	SSSCA1	21.474	0.906	0.868	0.943	0.997	0.897	0.986	1.06	0.2338
Q9Y6I4	Ubiquitin carboxyl-terminal hydrolase 3 OS=Homo sapiens OX=9606 GN=USP3	USP3	58.896	1.049	0.785		1.099	0.991		1.14	0.45958
Q96CN7	Isochorismatase domain-containing protein 1 OS=Homo sapiens OX=9606 GN=ISOC1	ISOC1	32.236	1.008	1.009	0.967	0.992	0.946	0.991	0.982	0.42488
O43734	Adapter protein CIKS OS=Homo sapiens OX=9606 GN=TRAF3IP2	TRAF3IP2	64.665
Q9H5V9	UPF0428 protein CXorf56 OS=Homo sapiens OX=9606 GN=CXorf56	CXorf56	25.624	1.006	1.018	0.986	1.036	1.085	1.035	1.049	0.059939
Q9Y2Q9	28S ribosomal protein S28, mitochondrial OS=Homo sapiens OX=9606 GN=MRPS28	MRPS28	20.843	0.931			0.987			1.06
Q8NFF5	FAD synthase OS=Homo sapiens OX=9606 GN=FLAD1	FLAD1	65.265	1.023		1.215	0.826		0.993	0.813	0.2408
Q13643	Four and a half LIM domains protein 3 OS=Homo sapiens OX=9606 GN=FHL3	FHL3	31.192	1.309	0.916	0.756	0.834	0.899	0.955	0.902	0.65964
Q9HA64	Ketosamine-3-kinase OS=Homo sapiens OX=9606 GN=FN3KRP	FN3KRP	34.412		1.088	1.058		1.034	1.107	0.998	0.94606
P05067	Amyloid-beta A4 protein OS=Homo sapiens OX=9606 GN=APP	APP	86.942	0.853	0.866	0.843	0.928	0.87	0.921	1.061	0.053475
Q5T3I0	G patch domain-containing protein 4 OS=Homo sapiens OX=9606 GN=GPATCH4	GPATCH4	50.381
Q7Z3B4	Nucleoporin p54 OS=Homo sapiens OX=9606 GN=NUP54	NUP54	55.435	0.907	0.974	0.938	1.092	0.993	1.016	1.1	0.05454
P17535	Transcription factor jun-D OS=Homo sapiens OX=9606 GN=JUND	JUND	35.173	0.934		0.893	1.046		1.067	1.157	0.027257
Q9UPU7	TBC1 domain family member 2B OS=Homo sapiens OX=9606 GN=TBC1D2B	TBC1D2B	109.88	0.933	1.037	0.951	1.037	1.236	1.151	1.172	0.059877
P02790	Hemopexin OS=Homo sapiens OX=9606 GN=HPX	HPX	51.676	0.736	0.74	0.747	1.299	1.241	1.217	1.69	1.6041e-05
P33993	DNA replication licensing factor MCM7 OS=Homo sapiens OX=9606 GN=MCM7	MCM7	81.307	1.005	0.974	0.916	1.14	1.159	1.172	1.199	0.003038
P11388	DNA topoisomerase 2-alpha OS=Homo sapiens OX=9606 GN=TOP2A	TOP2A	174.38	0.953	0.946	0.909	1.15	1.125	1.16	1.223	0.00030421
P05386	60S acidic ribosomal protein P1 OS=Homo sapiens OX=9606 GN=RPLP1	RPLP1	11.514	1.136	1.034	1.204	0.969	1.06	0.907	0.87	0.092844
P49006	MARCKS-related protein OS=Homo sapiens OX=9606 GN=MARCKSL1	MARCKSL1	19.529	0.989	0.924	0.957	0.909	0.955	0.917	0.969	0.27534
Q9UHY7	Enolase-phosphatase E1 OS=Homo sapiens OX=9606 GN=ENOPH1	ENOPH1	28.932	0.932	0.948	1.019	1.148	1.134	1.147	1.183	0.025823
Q9NSK0	Kinesin light chain 4 OS=Homo sapiens OX=9606 GN=KLC4	KLC4	68.639		0.936			0.979		1.046
P42336	Phosphatidylinositol 4,5-bisphosphate 3-kinase catalytic subunit alpha isoform OS=Homo sapiens OX=9606 GN=PIK3CA	PIK3CA	124.28
P54105	Methylosome subunit pICln OS=Homo sapiens OX=9606 GN=CLNS1A	CLNS1A	26.215	1.043	1.062	1.086	0.922	0.973	0.882	0.87	0.0104355
Q9H7X7	Intraflagellar transport protein 22 homolog OS=Homo sapiens OX=9606 GN=IFT22	IFT22	20.835
P09936	Ubiquitin carboxyl-terminal hydrolase isozyme L1 OS=Homo sapiens OX=9606 GN=UCHL1	UCHL1	24.824	0.986	0.965	0.985	0.997	1	0.983	1.015	0.165095
P04062	Glucosylceramidase OS=Homo sapiens OX=9606 GN=GBA	GBA	59.716	0.981	0.93	1.006	1.044	1.101	0.993	1.076	0.126499
O15347	High mobility group protein B3 OS=Homo sapiens OX=9606 GN=HMGB3	HMGB3	22.98	0.966	0.968	0.923	1.006	0.994	1.047	1.067	0.043479
Q14012	Calcium/calmodulin-dependent protein kinase type 1 OS=Homo sapiens OX=9606 GN=CAMK1	CAMK1	41.337	0.873	0.975		0.982	1.05		1.1	0.27604
Q7KZI7	Serine/threonine-protein kinase MARK2 OS=Homo sapiens OX=9606 GN=MARK2	MARK2	87.91	0.968	1.084	0.978	0.935	0.955	0.943	0.935	0.146403
O00567	Nucleolar protein 56 OS=Homo sapiens OX=9606 GN=NOP56	NOP56	66.049	1.054	1.088	1.02	1.055	1.045	1.032	0.991	0.66382
O76021	Ribosomal L1 domain-containing protein 1 OS=Homo sapiens OX=9606 GN=RSL1D1	RSL1D1	54.972	1.267	1.062	1.108	0.98	1.014	0.967	0.862	0.056382
Q15004	PCNA-associated factor OS=Homo sapiens OX=9606 GN=PCLAF	PCLAF	11.986			0.953			1.383	1.451
Q9BVJ6	U3 small nucleolar RNA-associated protein 14 homolog A OS=Homo sapiens OX=9606 GN=UTP14A	UTP14A	87.977	0.916	0.935	0.842	1.088	1.042	1.101	1.2	0.0071964
Q02156	Protein kinase C epsilon type OS=Homo sapiens OX=9606 GN=PRKCE	PRKCE	83.673
Q13576	Ras GTPase-activating-like protein IQGAP2 OS=Homo sapiens OX=9606 GN=IQGAP2	IQGAP2	180.58		1.105	1.021		1.022	0.948	0.927	0.29754
Q14746	Conserved oligomeric Golgi complex subunit 2 OS=Homo sapiens OX=9606 GN=COG2	COG2	83.207		1.091	1.127		0.76	0.913	0.754	0.091661
O60476	Mannosyl-oligosaccharide 1,2-alpha-mannosidase IB OS=Homo sapiens OX=9606 GN=MAN1A2	MAN1A2	73.003
Q6ZNW5	GDP-D-glucose phosphorylase 1 OS=Homo sapiens OX=9606 GN=GDPGP1	GDPGP1	42.362
Q13563	Polycystin-2 OS=Homo sapiens OX=9606 GN=PKD2	PKD2	109.69
Q16656	Nuclear respiratory factor 1 OS=Homo sapiens OX=9606 GN=NRF1	NRF1	53.54			0.998			0.952	0.954
Q8WUK0	Phosphatidylglycerophosphatase and protein-tyrosine phosphatase 1 OS=Homo sapiens OX=9606 GN=PTPMT1	PTPMT1	22.843		1.132			1.058		0.935
Q9H410	Kinetochore-associated protein DSN1 homolog OS=Homo sapiens OX=9606 GN=DSN1	DSN1	40.067		0.995	1.026		1.076	1.134	1.094	0.099243
Q9BVI4	Nucleolar complex protein 4 homolog OS=Homo sapiens OX=9606 GN=NOC4L	NOC4L	58.467	1.059	1.11	1.076	1.013	1.028	1.014	0.941	0.0146161
Q9Y6H1	Coiled-coil-helix-coiled-coil-helix domain-containing protein 2 OS=Homo sapiens OX=9606 GN=CHCHD2	CHCHD2	15.512	0.968	1.029	0.971	1.155	1.177	1.233	1.201	0.0027379
Q96JD6	1,5-anhydro-D-fructose reductase OS=Homo sapiens OX=9606 GN=AKR1E2	AKR1E2	36.589	0.995			0.995			1
P04080	Cystatin-B OS=Homo sapiens OX=9606 GN=CSTB	CSTB	11.139	1.01	1.014	0.975	1.044	1.025	0.907	0.992	0.84662
Q12933	TNF receptor-associated factor 2 OS=Homo sapiens OX=9606 GN=TRAF2	TRAF2	55.859	1.064	1.024		1.133	0.942		0.994	0.92286
Q15526	Surfeit locus protein 1 OS=Homo sapiens OX=9606 GN=SURF1	SURF1	33.331	0.918	1.136	0.994	0.946	0.989	0.938	0.943	0.43666
Q06546	GA-binding protein alpha chain OS=Homo sapiens OX=9606 GN=GABPA	GABPA	51.295	1.063	0.927	0.982	1.015	0.92	1.047	1.003	0.95372
Q15003	Condensin complex subunit 2 OS=Homo sapiens OX=9606 GN=NCAPH	NCAPH	82.562	0.912	0.96	0.998	1.049	1.053	1.102	1.116	0.022343
P17813	Endoglin OS=Homo sapiens OX=9606 GN=ENG	ENG	70.577	1.132	1.113	1.123	0.945	0.976	1.007	0.869	0.00178366
P48643	T-complex protein 1 subunit epsilon OS=Homo sapiens OX=9606 GN=CCT5	CCT5	59.67	1.034	1.013	1.027	0.974	0.946	0.982	0.944	0.0108985
Q15041	ADP-ribosylation factor-like protein 6-interacting protein 1 OS=Homo sapiens OX=9606 GN=ARL6IP1	ARL6IP1	23.362	1.266	1.188	1.105	0.823	0.897	0.924	0.743	0.0047991
Q8N5F7	NF-kappa-B-activating protein OS=Homo sapiens OX=9606 GN=NKAP	NKAP	47.138	0.895	0.925	1.03	0.977	0.982	0.92	1.01	0.81978
Q92614	Unconventional myosin-XVIIIa OS=Homo sapiens OX=9606 GN=MYO18A	MYO18A	233.11	1.024	1.027	0.949	0.832	0.808	1.038	0.893	0.22494
O14965	Aurora kinase A OS=Homo sapiens OX=9606 GN=AURKA	AURKA	45.809		0.925			1.044		1.129
Q9Y3D6	Mitochondrial fission 1 protein OS=Homo sapiens OX=9606 GN=FIS1	FIS1	16.937	1.029		0.938	0.869		0.948	0.924	0.33874
Q96FK6	WD repeat-containing protein 89 OS=Homo sapiens OX=9606 GN=WDR89	WDR89	43.214		1.028	0.935		1.103	1.098	1.121	0.135302
P49755	Transmembrane emp24 domain-containing protein 10 OS=Homo sapiens OX=9606 GN=TMED10	TMED10	24.976	0.943	0.982	0.975	1.056	0.925	0.971	1.018	0.7069
Q8WUI4	Histone deacetylase 7 OS=Homo sapiens OX=9606 GN=HDAC7	HDAC7	102.93		0.713			0.82		1.15
Q15311	RalA-binding protein 1 OS=Homo sapiens OX=9606 GN=RALBP1	RALBP1	76.063	0.857	1.017	0.988	0.817	0.818	0.994	0.919	0.36098
Q9NTJ5	Phosphatidylinositide phosphatase SAC1 OS=Homo sapiens OX=9606 GN=SACM1L	SACM1L	66.966	0.976	0.975	0.967	1.003	1.054	0.93	1.024	0.60706
O60566	Mitotic checkpoint serine/threonine-protein kinase BUB1 beta OS=Homo sapiens OX=9606 GN=BUB1B	BUB1B	119.54	1.006			1.085			1.079
Q9P032	NADH dehydrogenase [ubiquinone] 1 alpha subcomplex assembly factor 4 OS=Homo sapiens OX=9606 GN=NDUFAF4	NDUFAF4	20.266	0.913	1.086	1.138	1.029	0.962	0.905	0.923	0.3721
Q96DH6	RNA-binding protein Musashi homolog 2 OS=Homo sapiens OX=9606 GN=MSI2	MSI2	35.196	0.939	0.865	0.953	0.918	0.96	0.983	1.038	0.35844
Q9BPW8	Protein NipSnap homolog 1 OS=Homo sapiens OX=9606 GN=NIPSNAP1	NIPSNAP1	33.31	0.935	1.017	0.995	0.899	0.811	0.876	0.878	0.030384
Q9Y4E1	WASH complex subunit 2C OS=Homo sapiens OX=9606 GN=WASHC2C	WASHC2C	144.67	0.973	0.927	0.968	1.028	1.137	1.025	1.112	0.047796
P24666	Low molecular weight phosphotyrosine protein phosphatase OS=Homo sapiens OX=9606 GN=ACP1	ACP1	18.042	0.928	1.055	0.987	1.024	1.076	1.028	1.053	0.25922
Q04760	Lactoylglutathione lyase OS=Homo sapiens OX=9606 GN=GLO1	GLO1	20.777	1.014	0.99	0.995	0.966	0.986	0.994	0.982	0.186279
Q9P1F3	Costars family protein ABRACL OS=Homo sapiens OX=9606 GN=ABRACL	ABRACL	9.0564
P25440	Bromodomain-containing protein 2 OS=Homo sapiens OX=9606 GN=BRD2	BRD2	88.06	1.015	0.907	1.055	0.923	1.286	1.011	1.082	0.55234
Q15653	NF-kappa-B inhibitor beta OS=Homo sapiens OX=9606 GN=NFKBIB	NFKBIB	37.771	1.14	1.058	1.156	0.941	1.067	0.969	0.888	0.062716
Q13769	THO complex subunit 5 homolog OS=Homo sapiens OX=9606 GN=THOC5	THOC5	78.507	1.023	1.029	1.036	0.989	0.982	0.99	0.959	0.0007026
Q8TBR7	Protein FAM57A OS=Homo sapiens OX=9606 GN=FAM57A	FAM57A	29.382
Q5THJ4	Vacuolar protein sorting-associated protein 13D OS=Homo sapiens OX=9606 GN=VPS13D	VPS13D	491.91
Q16644	MAP kinase-activated protein kinase 3 OS=Homo sapiens OX=9606 GN=MAPKAPK3	MAPKAPK3	42.987	1.022	1.03	0.941	1.029	1.079	1.018	1.044	0.26534
Q9NX20	39S ribosomal protein L16, mitochondrial OS=Homo sapiens OX=9606 GN=MRPL16	MRPL16	28.449
Q96TA2	ATP-dependent zinc metalloprotease YME1L1 OS=Homo sapiens OX=9606 GN=YME1L1	YME1L1	86.454	0.977	1.011		1.045	1.038		1.048	0.115156
Q9C005	Protein dpy-30 homolog OS=Homo sapiens OX=9606 GN=DPY30	DPY30	11.25
P02788	Lactotransferrin OS=Homo sapiens OX=9606 GN=LTF	LTF	78.181	0.895			1.068			1.193
O75071	EF-hand calcium-binding domain-containing protein 14 OS=Homo sapiens OX=9606 GN=EFCAB14	EFCAB14	55.031
Q8TB52	F-box only protein 30 OS=Homo sapiens OX=9606 GN=FBXO30	FBXO30	82.303
O75688	Protein phosphatase 1B OS=Homo sapiens OX=9606 GN=PPM1B	PPM1B	52.642
Q9NYL9	Tropomodulin-3 OS=Homo sapiens OX=9606 GN=TMOD3	TMOD3	39.594	0.989	0.97	1.036	0.915	0.926	0.888	0.911	0.0160624
P55786	Puromycin-sensitive aminopeptidase OS=Homo sapiens OX=9606 GN=NPEPPS	NPEPPS	103.28	1.01	1.045	1.011	1.029	1.012	1.042	1.006	0.71102
P00390	Glutathione reductase, mitochondrial OS=Homo sapiens OX=9606 GN=GSR	GSR	56.256	1	1.015	1.001	1.029	1.057	1.015	1.028	0.097418
Q5T3J3	Ligand-dependent nuclear receptor-interacting factor 1 OS=Homo sapiens OX=9606 GN=LRIF1	LRIF1	84.567
P62714	Serine/threonine-protein phosphatase 2A catalytic subunit beta isoform OS=Homo sapiens OX=9606 GN=PPP2CB	PPP2CB	35.575		0.954	0.963		1.033	0.957	1.038	0.44152
O95926	Pre-mRNA-splicing factor SYF2 OS=Homo sapiens OX=9606 GN=SYF2	SYF2	28.722
P57737	Coronin-7 OS=Homo sapiens OX=9606 GN=CORO7	CORO7	100.6	0.922	0.944	0.919	1.074	0.988	1.2	1.171	0.112616
Q9Y3C6	Peptidyl-prolyl cis-trans isomerase-like 1 OS=Homo sapiens OX=9606 GN=PPIL1	PPIL1	18.237	1.035	1.229	0.973	1.036	0.981	0.976	0.925	0.36602
Q6ZWJ1	Syntaxin-binding protein 4 OS=Homo sapiens OX=9606 GN=STXBP4	STXBP4	61.661
P46734	Dual specificity mitogen-activated protein kinase kinase 3 OS=Homo sapiens OX=9606 GN=MAP2K3	MAP2K3	39.318	1.082	1.085	1.052	1.021	0.996	1.065	0.957	0.11626
Q92610	Zinc finger protein 592 OS=Homo sapiens OX=9606 GN=ZNF592	ZNF592	137.53
O95782	AP-2 complex subunit alpha-1 OS=Homo sapiens OX=9606 GN=AP2A1	AP2A1	107.54	0.972	1.011	1.019	0.984	1.016	1.017	1.005	0.79384
O43181	NADH dehydrogenase [ubiquinone] iron-sulfur protein 4, mitochondrial OS=Homo sapiens OX=9606 GN=NDUFS4	NDUFS4	20.108	1.076	1.005	1.095	0.912	0.909	0.963	0.877	0.0150369
Q02543	60S ribosomal protein L18a OS=Homo sapiens OX=9606 GN=RPL18A	RPL18A	20.762	1.18	1.151	1.172	0.948	0.939	0.924	0.802	3.5552e-05
O75414	Nucleoside diphosphate kinase 6 OS=Homo sapiens OX=9606 GN=NME6	NME6	21.142		1.233	1.101		0.827	0.912	0.745	0.059137
P07738	Bisphosphoglycerate mutase OS=Homo sapiens OX=9606 GN=BPGM	BPGM	30.005	0.861	0.918	0.843	1.114	1.011	1.222	1.277	0.0161046
Q15147	1-phosphatidylinositol 4,5-bisphosphate phosphodiesterase beta-4 OS=Homo sapiens OX=9606 GN=PLCB4	PLCB4	134.46	1.144	1.104	1.119	1.002	0.923	1.004	0.87	0.0090965
Q6ZSR9	Uncharacterized protein FLJ45252 OS=Homo sapiens OX=9606	---	37.976		0.802	0.718		0.792	1.062	1.22	0.35034
Q02218	2-oxoglutarate dehydrogenase, mitochondrial OS=Homo sapiens OX=9606 GN=OGDH	OGDH	115.93	0.972	1.062	0.957	0.953	0.996	1.018	0.992	0.85486
Q9H173	Nucleotide exchange factor SIL1 OS=Homo sapiens OX=9606 GN=SIL1	SIL1	52.084		0.875			1.078		1.232
Q8TD08	Mitogen-activated protein kinase 15 OS=Homo sapiens OX=9606 GN=MAPK15	MAPK15	59.831		0.981	0.957		1.024	1.026	1.058	0.04546
P61599	N-alpha-acetyltransferase 20 OS=Homo sapiens OX=9606 GN=NAA20	NAA20	20.368
Q6P4F2	Ferredoxin-2, mitochondrial OS=Homo sapiens OX=9606 GN=FDX2	FDX2	19.521			0.926			1.024	1.106
Q96P70	Importin-9 OS=Homo sapiens OX=9606 GN=IPO9	IPO9	115.96	1.018	1.096	1.075	1.007	1.069	1.053	0.981	0.54448
Q5T5P2	Sickle tail protein homolog OS=Homo sapiens OX=9606 GN=KIAA1217	KIAA1217	214.11	1.09			1.021			0.937
Q6P1N9	Putative deoxyribonuclease TATDN1 OS=Homo sapiens OX=9606 GN=TATDN1	TATDN1	33.601	0.941	0.908	0.985	1.073	1.05	0.974	1.093	0.07842
Q8NHQ9	ATP-dependent RNA helicase DDX55 OS=Homo sapiens OX=9606 GN=DDX55	DDX55	68.546	1.045		0.975	1.054		1	1.017	0.73448
Q96RS6	NudC domain-containing protein 1 OS=Homo sapiens OX=9606 GN=NUDCD1	NUDCD1	66.755	1.1	1.022	1.162	0.923	0.953	0.949	0.86	0.0179176
Q9H0E9	Bromodomain-containing protein 8 OS=Homo sapiens OX=9606 GN=BRD8	BRD8	135.33	0.996	0.957	0.989	1.043	1.067	1.111	1.095	0.015179
Q16881	Thioredoxin reductase 1, cytoplasmic OS=Homo sapiens OX=9606 GN=TXNRD1	TXNRD1	70.905	0.989	0.994	0.964	1.06	1.049	1.056	1.074	0.0020019
Q15084	Protein disulfide-isomerase A6 OS=Homo sapiens OX=9606 GN=PDIA6	PDIA6	48.121	0.957	1.023	1.065	1.005	0.969	0.966	0.966	0.36612
P09493	Tropomyosin alpha-1 chain OS=Homo sapiens OX=9606 GN=TPM1	TPM1	32.708	1.057	1.203		0.958	0.919		0.831	0.113785
Q15942	Zyxin OS=Homo sapiens OX=9606 GN=ZYX	ZYX	61.277	0.891	0.899	0.898	0.923	0.94	0.884	1.022	0.36556
Q96CU9	FAD-dependent oxidoreductase domain-containing protein 1 OS=Homo sapiens OX=9606 GN=FOXRED1	FOXRED1	53.811
Q86Z14	Beta-klotho OS=Homo sapiens OX=9606 GN=KLB	KLB	119.81			0.701			1.13	1.612
Q7Z6J9	tRNA-splicing endonuclease subunit Sen54 OS=Homo sapiens OX=9606 GN=TSEN54	TSEN54	58.819
O95347	Structural maintenance of chromosomes protein 2 OS=Homo sapiens OX=9606 GN=SMC2	SMC2	135.65	0.988	1.006	1.029	1.037	1.081	1.026	1.04	0.119324
Q7Z2W4	Zinc finger CCCH-type antiviral protein 1 OS=Homo sapiens OX=9606 GN=ZC3HAV1	ZC3HAV1	101.43	1.008	1.016	0.986	1.057	0.977	0.965	0.996	0.89008
Q9H8Y5	Ankyrin repeat and zinc finger domain-containing protein 1 OS=Homo sapiens OX=9606 GN=ANKZF1	ANKZF1	80.926
Q9Y512	Sorting and assembly machinery component 50 homolog OS=Homo sapiens OX=9606 GN=SAMM50	SAMM50	51.976		0.936	1.018		1.045	0.922	1.007	0.94798
Q9UHV9	Prefoldin subunit 2 OS=Homo sapiens OX=9606 GN=PFDN2	PFDN2	16.648	1.013	1.021	0.968	0.962	0.966	1	0.975	0.2956
P62495	Eukaryotic peptide chain release factor subunit 1 OS=Homo sapiens OX=9606 GN=ETF1	ETF1	49.03	1.167	1.102	1.039	0.999	0.948	0.992	0.888	0.034701
Q13451	Peptidyl-prolyl cis-trans isomerase FKBP5 OS=Homo sapiens OX=9606 GN=FKBP5	FKBP5	51.212	1.01	1.002	0.947	0.938	0.95	0.992	0.973	0.36552
Q9BZP6	Acidic mammalian chitinase OS=Homo sapiens OX=9606 GN=CHIA	CHIA	52.27
Q15021	Condensin complex subunit 1 OS=Homo sapiens OX=9606 GN=NCAPD2	NCAPD2	157.18	1.033	0.996	0.993	1.033	1.005	1.046	1.021	0.30596
P62244	40S ribosomal protein S15a OS=Homo sapiens OX=9606 GN=RPS15A	RPS15A	14.839	1.046	0.997	1.021	0.959	0.941	0.89	0.911	0.023422
Q96M96	FYVE, RhoGEF and PH domain-containing protein 4 OS=Homo sapiens OX=9606 GN=FGD4	FGD4	86.625		0.916	0.968		1.128	0.938	1.097	0.45564
Q9UMY1	Nucleolar protein 7 OS=Homo sapiens OX=9606 GN=NOL7	NOL7	29.426	0.923	0.946	0.925	1.133	1.055	1.078	1.169	0.0023014
Q709C8	Vacuolar protein sorting-associated protein 13C OS=Homo sapiens OX=9606 GN=VPS13C	VPS13C	422.39	0.946	0.929	0.946	0.963	1.089	1.041	1.096	0.067245
Q92747	Actin-related protein 2/3 complex subunit 1A OS=Homo sapiens OX=9606 GN=ARPC1A	ARPC1A	41.569	1.003	1.103	0.956	0.927	0.946	0.915	0.911	0.099716
Q8WUR7	UPF0235 protein C15orf40 OS=Homo sapiens OX=9606 GN=C15orf40	C15orf40	16.353
P04275	von Willebrand factor OS=Homo sapiens OX=9606 GN=VWF	VWF	309.26	0.665			1.279			1.923
O43805	Sjoegren syndrome nuclear autoantigen 1 OS=Homo sapiens OX=9606 GN=SSNA1	SSNA1	13.596		1.049	1.125		0.994	0.944	0.891	0.118698
Q5JRA6	Transport and Golgi organization protein 1 homolog OS=Homo sapiens OX=9606 GN=MIA3	MIA3	213.7	0.914	0.869	0.879	0.991	1.065	0.94	1.125	0.040662
Q6ICG6	Uncharacterized protein KIAA0930 OS=Homo sapiens OX=9606 GN=KIAA0930	KIAA0930	45.794
O00186	Syntaxin-binding protein 3 OS=Homo sapiens OX=9606 GN=STXBP3	STXBP3	67.764	1.15	1.026	0.962	1.017	0.954	1.02	0.953	0.46442
Q16186	Proteasomal ubiquitin receptor ADRM1 OS=Homo sapiens OX=9606 GN=ADRM1	ADRM1	42.153	1.181	1.102	1.054	0.928	0.958	0.917	0.84	0.0081953
Q8IX12	Cell division cycle and apoptosis regulator protein 1 OS=Homo sapiens OX=9606 GN=CCAR1	CCAR1	132.82	0.947	0.99	0.939	1.015	1.056	1.024	1.076	0.022415
Q9UHR5	SAP30-binding protein OS=Homo sapiens OX=9606 GN=SAP30BP	SAP30BP	33.87	0.905		0.912	1.041		1.081	1.168	0.0150617
Q9BXJ8	Transmembrane protein 120A OS=Homo sapiens OX=9606 GN=TMEM120A	TMEM120A	40.61
Q96PU4	E3 ubiquitin-protein ligase UHRF2 OS=Homo sapiens OX=9606 GN=UHRF2	UHRF2	89.984	0.999	0.892	0.907	0.947	1.066	1.145	1.129	0.143524
O00418	Eukaryotic elongation factor 2 kinase OS=Homo sapiens OX=9606 GN=EEF2K	EEF2K	82.143	0.924	0.96	0.918	1.034	1.029	0.947	1.074	0.089035
Q15165	Serum paraoxonase/arylesterase 2 OS=Homo sapiens OX=9606 GN=PON2	PON2	39.38	0.986	1.105	0.904	1.069	0.991	1.032	1.032	0.60534
A6NDG6	Glycerol-3-phosphate phosphatase OS=Homo sapiens OX=9606 GN=PGP	PGP	34.006	1.137	1.028	1.037	0.936	1.024	1.004	0.926	0.142563
P30101	Protein disulfide-isomerase A3 OS=Homo sapiens OX=9606 GN=PDIA3	PDIA3	56.782	0.977	0.954	0.969	0.948	0.968	0.986	1.001	0.96574
Q13489	Baculoviral IAP repeat-containing protein 3 OS=Homo sapiens OX=9606 GN=BIRC3	BIRC3	68.371
Q53FP2	Transmembrane protein 35A OS=Homo sapiens OX=9606 GN=TMEM35A	TMEM35A	18.44			0.953			0.697	0.731
Q9NQP4	Prefoldin subunit 4 OS=Homo sapiens OX=9606 GN=PFDN4	PFDN4	15.314
P28072	Proteasome subunit beta type-6 OS=Homo sapiens OX=9606 GN=PSMB6	PSMB6	25.357	0.992	0.957	0.985	0.916	0.992	0.957	0.976	0.39672
Q8IYQ7	Threonine synthase-like 1 OS=Homo sapiens OX=9606 GN=THNSL1	THNSL1	83.069	0.921	1.036	1.126	0.951	1.136	0.762	0.924	0.5304
Q8NF37	Lysophosphatidylcholine acyltransferase 1 OS=Homo sapiens OX=9606 GN=LPCAT1	LPCAT1	59.151	0.974	1.037	1.046	0.926	0.901	0.838	0.872	0.02106
P13639	Elongation factor 2 OS=Homo sapiens OX=9606 GN=EEF2	EEF2	95.337	1.11	1.117	1.138	0.928	0.961	0.95	0.844	0.000180398
Q6P587	Acylpyruvase FAHD1, mitochondrial OS=Homo sapiens OX=9606 GN=FAHD1	FAHD1	24.843	0.923	0.916	1.028	0.959	0.983	0.991	1.023	0.56612
O75146	Huntingtin-interacting protein 1-related protein OS=Homo sapiens OX=9606 GN=HIP1R	HIP1R	119.39	1.048	0.967	1.005	1.072	1.048	1.015	1.038	0.2515
Q86U42	Polyadenylate-binding protein 2 OS=Homo sapiens OX=9606 GN=PABPN1	PABPN1	32.749	0.959	0.996	0.99	1.132	0.946	0.911	1.015	0.88596
P51814	Zinc finger protein 41 OS=Homo sapiens OX=9606 GN=ZNF41	ZNF41	93.727	0.961	1.174		1.124	1.185		1.081	0.50684
P78560	Death domain-containing protein CRADD OS=Homo sapiens OX=9606 GN=CRADD	CRADD	22.745
Q99816	Tumor susceptibility gene 101 protein OS=Homo sapiens OX=9606 GN=TSG101	TSG101	43.944	0.938	0.987	1.018	1.086	1.083	1.025	1.085	0.054098
Q9UKR5	Probable ergosterol biosynthetic protein 28 OS=Homo sapiens OX=9606 GN=ERG28	ERG28	15.864	0.863			1.146			1.328
Q52LW3	Rho GTPase-activating protein 29 OS=Homo sapiens OX=9606 GN=ARHGAP29	ARHGAP29	142.06	1.148	1.226	1.141	0.995	0.979	0.926	0.825	0.003718
Q96FV9	THO complex subunit 1 OS=Homo sapiens OX=9606 GN=THOC1	THOC1	75.665	1.046	1.058	1.09	0.97	0.956	1.012	0.92	0.0164212
Q9H6S0	Probable ATP-dependent RNA helicase YTHDC2 OS=Homo sapiens OX=9606 GN=YTHDC2	YTHDC2	160.25	1.031	1.018	1.071	1.043	1.001	0.98	0.969	0.2583
Q9C0B1	Alpha-ketoglutarate-dependent dioxygenase FTO OS=Homo sapiens OX=9606 GN=FTO	FTO	58.281	0.955	0.956	0.97	1.135	1.099	1.121	1.165	0.000139509
Q9NS86	LanC-like protein 2 OS=Homo sapiens OX=9606 GN=LANCL2	LANCL2	50.854		1.052	1.023		1.04	1.029	0.997	0.86818
P09001	39S ribosomal protein L3, mitochondrial OS=Homo sapiens OX=9606 GN=MRPL3	MRPL3	38.632	1.015		1.07	0.985		0.983	0.944	0.27446
Q9BUK0	Coiled-coil-helix-coiled-coil-helix domain-containing protein 7 OS=Homo sapiens OX=9606 GN=CHCHD7	CHCHD7	10.095	1.017			0.941			0.925
Q5JRC9	Protein FAM47A OS=Homo sapiens OX=9606 GN=FAM47A	FAM47A	90.591
Q15847	Adipogenesis regulatory factor OS=Homo sapiens OX=9606 GN=ADIRF	ADIRF	7.8547
Q9Y2G8	DnaJ homolog subfamily C member 16 OS=Homo sapiens OX=9606 GN=DNAJC16	DNAJC16	90.59	1.011	0.994		1.204	1.05		1.124	0.23796
Q9BV94	ER degradation-enhancing alpha-mannosidase-like protein 2 OS=Homo sapiens OX=9606 GN=EDEM2	EDEM2	64.752
Q01082	Spectrin beta chain, non-erythrocytic 1 OS=Homo sapiens OX=9606 GN=SPTBN1	SPTBN1	274.61	0.917	0.916	0.93	1.043	1.035	1.071	1.14	0.00033805
Q96JY6	PDZ and LIM domain protein 2 OS=Homo sapiens OX=9606 GN=PDLIM2	PDLIM2	37.458	0.976			0.827			0.847
Q9GZQ3	COMM domain-containing protein 5 OS=Homo sapiens OX=9606 GN=COMMD5	COMMD5	24.67	1.096	1.06		1.05	1.012		0.956	0.21474
O43491	Band 4.1-like protein 2 OS=Homo sapiens OX=9606 GN=EPB41L2	EPB41L2	112.59	0.991	0.973	0.945	1.011	1.011	1.028	1.048	0.033397
P63218	Guanine nucleotide-binding protein G(I)/G(S)/G(O) subunit gamma-5 OS=Homo sapiens OX=9606 GN=GNG5	GNG5	7.3184
P25942	Tumor necrosis factor receptor superfamily member 5 OS=Homo sapiens OX=9606 GN=CD40	CD40	30.619		1.018	1.115		0.818	0.896	0.804	0.076802
Q9NZJ9	Diphosphoinositol polyphosphate phosphohydrolase 2 OS=Homo sapiens OX=9606 GN=NUDT4	NUDT4	20.306	0.858			1.114			1.298
Q15382	GTP-binding protein Rheb OS=Homo sapiens OX=9606 GN=RHEB	RHEB	20.497	1.095	1.095	1.121	0.958	0.908	0.994	0.864	0.0058237
Q9NQE9	Histidine triad nucleotide-binding protein 3 OS=Homo sapiens OX=9606 GN=HINT3	HINT3	20.361
Q8NFH4	Nucleoporin Nup37 OS=Homo sapiens OX=9606 GN=NUP37	NUP37	36.707	1.063	0.941	0.973	1.021	0.98	1.031	1.018	0.64946
O75122	CLIP-associating protein 2 OS=Homo sapiens OX=9606 GN=CLASP2	CLASP2	141.13		0.938	0.887		0.999	1.114	1.158	0.140776
Q13765	Nascent polypeptide-associated complex subunit alpha OS=Homo sapiens OX=9606 GN=NACA	NACA	23.384	1.168	1.1	1.06	1.035	1.049	1.089	0.953	0.21604
Q96JC1	Vam6/Vps39-like protein OS=Homo sapiens OX=9606 GN=VPS39	VPS39	101.81		0.927	0.984		1.111	1.127	1.171	0.03554
Q8N2G8	GH3 domain-containing protein OS=Homo sapiens OX=9606 GN=GHDC	GHDC	57.522		0.963	1.024		0.968	0.963	0.972	0.45786
L0R6Q1	SLC35A4 upstream open reading frame protein OS=Homo sapiens OX=9606 GN=SLC35A4	SLC35A4	11.133	1.18			0.945			0.801
Q9Y320	Thioredoxin-related transmembrane protein 2 OS=Homo sapiens OX=9606 GN=TMX2	TMX2	34.037	1.027	1.088	0.99	1.088	1.069	1.023	1.024	0.50276
Q13045	Protein flightless-1 homolog OS=Homo sapiens OX=9606 GN=FLII	FLII	144.75	1.029	1.02	1.07	0.989	0.96	1.055	0.963	0.29268
O14974	Protein phosphatase 1 regulatory subunit 12A OS=Homo sapiens OX=9606 GN=PPP1R12A	PPP1R12A	115.28	0.924	0.965	0.885	1.075	1.011	0.977	1.104	0.05766
O75448	Mediator of RNA polymerase II transcription subunit 24 OS=Homo sapiens OX=9606 GN=MED24	MED24	110.3	0.993	1.001	1.059	1.088	1.029	1.078	1.047	0.161777
Q8IUD2	ELKS/Rab6-interacting/CAST family member 1 OS=Homo sapiens OX=9606 GN=ERC1	ERC1	128.08	0.987	0.963	1.06	0.954	0.963	0.985	0.964	0.30292
Q13813	Spectrin alpha chain, non-erythrocytic 1 OS=Homo sapiens OX=9606 GN=SPTAN1	SPTAN1	284.54	0.923	0.937	0.932	1.019	1.003	1.018	1.089	0.00022426
Q9Y2L6	FERM domain-containing protein 4B OS=Homo sapiens OX=9606 GN=FRMD4B	FRMD4B	118.05
Q8TBF4	Zinc finger CCHC-type and RNA-binding motif-containing protein 1 OS=Homo sapiens OX=9606 GN=ZCRB1	ZCRB1	24.591		0.879	0.885		1.226	1.068	1.3	0.063725
O95721	Synaptosomal-associated protein 29 OS=Homo sapiens OX=9606 GN=SNAP29	SNAP29	28.97	0.868	0.915	0.973	0.905	0.971	0.963	1.03	0.48904
P22626	Heterogeneous nuclear ribonucleoproteins A2/B1 OS=Homo sapiens OX=9606 GN=HNRNPA2B1	HNRNPA2B1	37.429	0.922	0.892	0.875	0.997	0.984	1.041	1.124	0.0069625
Q9NXR1	Nuclear distribution protein nudE homolog 1 OS=Homo sapiens OX=9606 GN=NDE1	NDE1	37.72
P78371	T-complex protein 1 subunit beta OS=Homo sapiens OX=9606 GN=CCT2	CCT2	57.488	1.057	1.032	1.067	0.977	0.96	0.951	0.915	0.0022016
P50402	Emerin OS=Homo sapiens OX=9606 GN=EMD	EMD	28.994	0.928	0.901	0.89	0.978	0.955	0.997	1.078	0.0131358
O60716	Catenin delta-1 OS=Homo sapiens OX=9606 GN=CTNND1	CTNND1	108.17	0.844	0.95	0.837	0.988	1.057	0.969	1.146	0.048104
Q06265	Exosome complex component RRP45 OS=Homo sapiens OX=9606 GN=EXOSC9	EXOSC9	48.948	0.893	0.849	0.933	1.057	1.01	1.047	1.164	0.0075574
P15407	Fos-related antigen 1 OS=Homo sapiens OX=9606 GN=FOSL1	FOSL1	29.413
Q14457	Beclin-1 OS=Homo sapiens OX=9606 GN=BECN1	BECN1	51.896
Q9HC35	Echinoderm microtubule-associated protein-like 4 OS=Homo sapiens OX=9606 GN=EML4	EML4	108.91	1.024	1.018	0.97	0.921	1.014	1.022	0.982	0.63576
O14949	Cytochrome b-c1 complex subunit 8 OS=Homo sapiens OX=9606 GN=UQCRQ	UQCRQ	9.9062	0.96	1.004	1.017	0.974	0.995	0.856	0.948	0.32958
P02792	Ferritin light chain OS=Homo sapiens OX=9606 GN=FTL	FTL	20.019		1.056	1.061		1.108	0.782	0.893	0.59542
Q9NTI2	Phospholipid-transporting ATPase IB OS=Homo sapiens OX=9606 GN=ATP8A2	ATP8A2	129.24			1.134			0.783	0.69
Q9NVV4	Poly(A) RNA polymerase, mitochondrial OS=Homo sapiens OX=9606 GN=MTPAP	MTPAP	66.171	1.007	1.069	0.956	0.998	0.981	0.89	0.946	0.313
P30084	Enoyl-CoA hydratase, mitochondrial OS=Homo sapiens OX=9606 GN=ECHS1	ECHS1	31.387	1.062	0.961	1.001	0.944	0.972	0.951	0.948	0.157996
E9PRG8	Uncharacterized protein C11orf98 OS=Homo sapiens OX=9606 GN=C11orf98	C11orf98	13.798
O43617	Trafficking protein particle complex subunit 3 OS=Homo sapiens OX=9606 GN=TRAPPC3	TRAPPC3	20.274	1.03	1.092	1.123	0.999	0.924	0.909	0.873	0.024361
O95625	Zinc finger and BTB domain-containing protein 11 OS=Homo sapiens OX=9606 GN=ZBTB11	ZBTB11	119.38			1.115			1.012	0.908
O95084	Serine protease 23 OS=Homo sapiens OX=9606 GN=PRSS23	PRSS23	43.001	1.077	0.944	0.943	1.2	1.17	1.219	1.211	0.0134042
P60033	CD81 antigen OS=Homo sapiens OX=9606 GN=CD81	CD81	25.809	1.214	1.173	1.194	1.088	1.083	1.095	0.912	0.00090461
Q9UJX6	Anaphase-promoting complex subunit 2 OS=Homo sapiens OX=9606 GN=ANAPC2	ANAPC2	93.827
Q13492	Phosphatidylinositol-binding clathrin assembly protein OS=Homo sapiens OX=9606 GN=PICALM	PICALM	70.754	0.89	0.956	0.911	0.993	0.912	0.962	1.04	0.2976
Q96I25	Splicing factor 45 OS=Homo sapiens OX=9606 GN=RBM17	RBM17	44.961	1.07	0.94	1.006	0.94	1.062	1.076	1.021	0.7444
P49746	Thrombospondin-3 OS=Homo sapiens OX=9606 GN=THBS3	THBS3	104.2		0.742	0.711		1.177	1.263	1.679	0.0062758
Q8IWX8	Calcium homeostasis endoplasmic reticulum protein OS=Homo sapiens OX=9606 GN=CHERP	CHERP	103.7	1.068	1.019	1.004	1.042	0.978	0.989	0.973	0.37498
Q0VF96	Cingulin-like protein 1 OS=Homo sapiens OX=9606 GN=CGNL1	CGNL1	149.08	0.91	1.065	0.969	1.019	0.902	0.966	0.981	0.76238
Q16543	Hsp90 co-chaperone Cdc37 OS=Homo sapiens OX=9606 GN=CDC37	CDC37	44.468	1.039	1.026	1.03	0.963	0.931	0.957	0.921	0.00172499
P62258	14-3-3 protein epsilon OS=Homo sapiens OX=9606 GN=YWHAE	YWHAE	29.174	1.003	1.051	1.022	1.017	0.964	1.007	0.971	0.244
Q9BRQ3	Nucleoside diphosphate-linked moiety X motif 22 OS=Homo sapiens OX=9606 GN=NUDT22	NUDT22	32.58		0.854	0.966		1.192	1.136	1.279	0.064457
Q9BZQ6	ER degradation-enhancing alpha-mannosidase-like protein 3 OS=Homo sapiens OX=9606 GN=EDEM3	EDEM3	104.66		1.031			1.006		0.976
Q6YN16	Hydroxysteroid dehydrogenase-like protein 2 OS=Homo sapiens OX=9606 GN=HSDL2	HSDL2	45.394	1.034	1.077	1.179	0.931	0.95	0.971	0.867	0.025303
O75326	Semaphorin-7A OS=Homo sapiens OX=9606 GN=SEMA7A	SEMA7A	74.823			1.252			0.913	0.729
Q9Y4B4	Helicase ARIP4 OS=Homo sapiens OX=9606 GN=RAD54L2	RAD54L2	162.77	0.804			1.235			1.536
P78330	Phosphoserine phosphatase OS=Homo sapiens OX=9606 GN=PSPH	PSPH	25.007		0.96			1.033		1.076
P42226	Signal transducer and activator of transcription 6 OS=Homo sapiens OX=9606 GN=STAT6	STAT6	94.134	1.027	1.112	1.11	0.936	0.839	0.855	0.809	0.0077241
Q96SK2	Transmembrane protein 209 OS=Homo sapiens OX=9606 GN=TMEM209	TMEM209	62.921		0.879	0.842		1.093	1.23	1.35	0.041583
Q76FK4	Nucleolar protein 8 OS=Homo sapiens OX=9606 GN=NOL8	NOL8	131.61	1.095	1.092	0.985	0.956	0.971	1.039	0.935	0.198055
Q8WUD4	Coiled-coil domain-containing protein 12 OS=Homo sapiens OX=9606 GN=CCDC12	CCDC12	19.181	0.677	0.563	0.809	1.047	1.114	1.097	1.59	0.0111416
Q9P0K7	Ankycorbin OS=Homo sapiens OX=9606 GN=RAI14	RAI14	110.04	0.975	0.932	1.019	0.963	0.926	1.033	0.999	0.96838
P23610	Factor VIII intron 22 protein OS=Homo sapiens OX=9606 GN=F8A1	F8A1	39.103
Q6NSJ5	Volume-regulated anion channel subunit LRRC8E OS=Homo sapiens OX=9606 GN=LRRC8E	LRRC8E	90.246
P83881	60S ribosomal protein L36a OS=Homo sapiens OX=9606 GN=RPL36A	RPL36A	12.441	1.247	1.172	1.281	0.962	0.921	0.966	0.77	0.00101826
Q9H2V7	Protein spinster homolog 1 OS=Homo sapiens OX=9606 GN=SPNS1	SPNS1	56.629
Q9P0S2	Cytochrome c oxidase assembly protein COX16 homolog, mitochondrial OS=Homo sapiens OX=9606 GN=COX16	COX16	12.293
Q13107	Ubiquitin carboxyl-terminal hydrolase 4 OS=Homo sapiens OX=9606 GN=USP4	USP4	108.56		0.894			1.306		1.461
P16930	Fumarylacetoacetase OS=Homo sapiens OX=9606 GN=FAH	FAH	46.374	1.005	1.027	1.084	1.082	0.962	1.016	0.982	0.66874
Q8WUQ7	Cactin OS=Homo sapiens OX=9606 GN=CACTIN	CACTIN	88.701	0.871	0.976	1.091	0.904	0.955	0.968	0.962	0.63788
Q8N163	Cell cycle and apoptosis regulator protein 2 OS=Homo sapiens OX=9606 GN=CCAR2	CCAR2	102.9	0.996	1.015	0.973	1.012	1.003	1.007	1.013	0.36356
Q03405	Urokinase plasminogen activator surface receptor OS=Homo sapiens OX=9606 GN=PLAUR	PLAUR	36.978		0.907	1.171		0.879	0.796	0.806	0.26722
O95249	Golgi SNAP receptor complex member 1 OS=Homo sapiens OX=9606 GN=GOSR1	GOSR1	28.612	0.875		0.968	1.139		0.943	1.13	0.3829
P06280	Alpha-galactosidase A OS=Homo sapiens OX=9606 GN=GLA	GLA	48.766	0.951	0.953	1.06	1.042	0.957	0.93	0.988	0.82392
O75691	Small subunit processome component 20 homolog OS=Homo sapiens OX=9606 GN=UTP20	UTP20	318.38	1.037	1.129	1.088	1.048	1.056	1.108	0.987	0.69544
O15014	Zinc finger protein 609 OS=Homo sapiens OX=9606 GN=ZNF609	ZNF609	151.19	0.917	0.885		1.101	1.145		1.246	0.0141175
Q8WXE1	ATR-interacting protein OS=Homo sapiens OX=9606 GN=ATRIP	ATRIP	85.837
Q8IXU6	Solute carrier family 35 member F2 OS=Homo sapiens OX=9606 GN=SLC35F2	SLC35F2	41.211	1.083	0.936	0.877	0.96	0.995	1.018	1.027	0.668
P04637	Cellular tumor antigen p53 OS=Homo sapiens OX=9606 GN=TP53	TP53	43.653	1.19			0.91			0.765
P11279	Lysosome-associated membrane glycoprotein 1 OS=Homo sapiens OX=9606 GN=LAMP1	LAMP1	44.882	0.974	1.005	1.002	1.131	1.091	1.093	1.112	0.0023172
Q9NT62	Ubiquitin-like-conjugating enzyme ATG3 OS=Homo sapiens OX=9606 GN=ATG3	ATG3	35.864	0.946	1.148	0.984	0.906	0.964	1.075	0.957	0.60682
Q07864	DNA polymerase epsilon catalytic subunit A OS=Homo sapiens OX=9606 GN=POLE	POLE	261.51
Q02809	Procollagen-lysine,2-oxoglutarate 5-dioxygenase 1 OS=Homo sapiens OX=9606 GN=PLOD1	PLOD1	83.549	0.769	0.853	0.888	0.956	0.952	1.011	1.163	0.031679
P61201	COP9 signalosome complex subunit 2 OS=Homo sapiens OX=9606 GN=COPS2	COPS2	51.596	0.98	0.938	0.947	0.973	1.137	0.979	1.078	0.23872
Q9Y248	DNA replication complex GINS protein PSF2 OS=Homo sapiens OX=9606 GN=GINS2	GINS2	21.427
Q9P0J0	NADH dehydrogenase [ubiquinone] 1 alpha subcomplex subunit 13 OS=Homo sapiens OX=9606 GN=NDUFA13	NDUFA13	16.698	0.998	0.952	0.967	0.902	0.983	0.945	0.97	0.34146
P55201	Peregrin OS=Homo sapiens OX=9606 GN=BRPF1	BRPF1	137.5
Q9H082	Ras-related protein Rab-33B OS=Homo sapiens OX=9606 GN=RAB33B	RAB33B	25.717
Q6IQ26	DENN domain-containing protein 5A OS=Homo sapiens OX=9606 GN=DENND5A	DENND5A	147.09
O14561	Acyl carrier protein, mitochondrial OS=Homo sapiens OX=9606 GN=NDUFAB1	NDUFAB1	17.417	1.039	1.085	1.073	1.142	0.942	0.902	0.934	0.37498
P16615	Sarcoplasmic/endoplasmic reticulum calcium ATPase 2 OS=Homo sapiens OX=9606 GN=ATP2A2	ATP2A2	114.76	0.966	1.029	0.949	0.994	0.99	1.029	1.023	0.438
Q9HAB8	Phosphopantothenate--cysteine ligase OS=Homo sapiens OX=9606 GN=PPCS	PPCS	34.005	0.963	0.909	0.906	0.94	1.057	1.032	1.09	0.104436
Q5JPH6	Probable glutamate--tRNA ligase, mitochondrial OS=Homo sapiens OX=9606 GN=EARS2	EARS2	58.688	1.02	1.066	0.972	0.919	0.937	0.967	0.923	0.059736
Q9NQX3	Gephyrin OS=Homo sapiens OX=9606 GN=GPHN	GPHN	79.748	0.882	0.855	0.932	1.012	0.991	0.969	1.114	0.0185221
Q96CS7	Pleckstrin homology domain-containing family B member 2 OS=Homo sapiens OX=9606 GN=PLEKHB2	PLEKHB2	24.736
Q86T24	Transcriptional regulator Kaiso OS=Homo sapiens OX=9606 GN=ZBTB33	ZBTB33	74.484	1.051	1.128	1.176	1.07	0.961	1.059	0.921	0.157262
Q15334	Lethal(2) giant larvae protein homolog 1 OS=Homo sapiens OX=9606 GN=LLGL1	LLGL1	115.42	1.108	0.988	1.192	0.96	0.885	1.031	0.875	0.131416
P57086	SCAN domain-containing protein 1 OS=Homo sapiens OX=9606 GN=SCAND1	SCAND1	19.081	1.028	0.995		1.13	1.066		1.086	0.134143
Q32P28	Prolyl 3-hydroxylase 1 OS=Homo sapiens OX=9606 GN=P3H1	P3H1	83.393	1.037	1.041	0.98	0.958	0.943	0.91	0.919	0.027321
P48147	Prolyl endopeptidase OS=Homo sapiens OX=9606 GN=PREP	PREP	80.699	1.084	0.997	1.044	0.951	1.065	0.982	0.959	0.36802
Q5TGP6	Maestro heat-like repeat-containing protein family member 9 OS=Homo sapiens OX=9606 GN=MROH9	MROH9	65.049	0.795			1.041			1.309
Q8IYT2	Cap-specific mRNA (nucleoside-2'-O-)-methyltransferase 2 OS=Homo sapiens OX=9606 GN=CMTR2	CMTR2	88.119
Q969J3	BLOC-1-related complex subunit 5 OS=Homo sapiens OX=9606 GN=BORCS5	BORCS5	22.222			1.102			1.063	0.965
Q12891	Hyaluronidase-2 OS=Homo sapiens OX=9606 GN=HYAL2	HYAL2	53.859		0.829	0.772		0.761	0.954	1.071	0.64788
Q9NV31	U3 small nucleolar ribonucleoprotein protein IMP3 OS=Homo sapiens OX=9606 GN=IMP3	IMP3	21.85		1.046			0.944		0.902
O15213	WD repeat-containing protein 46 OS=Homo sapiens OX=9606 GN=WDR46	WDR46	68.07	1.138	1.3	1.434	0.977	1.044	0.867	0.746	0.027761
Q9P0V3	SH3 domain-binding protein 4 OS=Homo sapiens OX=9606 GN=SH3BP4	SH3BP4	107.49	0.971		0.903	0.997		0.733	0.923	0.6226
Q96QD8	Sodium-coupled neutral amino acid transporter 2 OS=Homo sapiens OX=9606 GN=SLC38A2	SLC38A2	56.025	0.941	1.012	0.955	1.598	1.453	1.299	1.496	0.0033219
Q9H857	5'-nucleotidase domain-containing protein 2 OS=Homo sapiens OX=9606 GN=NT5DC2	NT5DC2	60.718		0.909	0.868		1.043	1.044	1.174	0.090617
Q14764	Major vault protein OS=Homo sapiens OX=9606 GN=MVP	MVP	99.326	0.987	0.939	0.977	0.975	1	0.984	1.019	0.31788
Q9Y4K0	Lysyl oxidase homolog 2 OS=Homo sapiens OX=9606 GN=LOXL2	LOXL2	86.724	1.115	1.04	1.012	0.937	1.019	1.01	0.937	0.170839
P42574	Caspase-3 OS=Homo sapiens OX=9606 GN=CASP3	CASP3	31.608	0.904	0.883	0.936	1.038	1	1.06	1.138	0.0058016
Q6IAA8	Ragulator complex protein LAMTOR1 OS=Homo sapiens OX=9606 GN=LAMTOR1	LAMTOR1	17.745	0.882	1.06	0.903	1.075	1.21	1.086	1.185	0.067859
P29353	SHC-transforming protein 1 OS=Homo sapiens OX=9606 GN=SHC1	SHC1	62.821	0.894	0.888	0.923	0.992	0.945	0.975	1.077	0.0164981
P49366	Deoxyhypusine synthase OS=Homo sapiens OX=9606 GN=DHPS	DHPS	40.97
Q8N6L1	Keratinocyte-associated protein 2 OS=Homo sapiens OX=9606 GN=KRTCAP2	KRTCAP2	14.678
P63098	Calcineurin subunit B type 1 OS=Homo sapiens OX=9606 GN=PPP3R1	PPP3R1	19.3	0.935	0.906	0.902	1.023	1.046	1.071	1.145	0.00148323
Q96ST2	Protein IWS1 homolog OS=Homo sapiens OX=9606 GN=IWS1	IWS1	91.954		0.815	1.037		1.254	1.172	1.31	0.157558
Q8IVM0	Coiled-coil domain-containing protein 50 OS=Homo sapiens OX=9606 GN=CCDC50	CCDC50	35.822	0.781	0.647	0.613	0.895	0.704	0.958	1.253	0.134599
Q9UQE7	Structural maintenance of chromosomes protein 3 OS=Homo sapiens OX=9606 GN=SMC3	SMC3	141.54	0.949	0.989	0.998	1.061	0.995	1.055	1.06	0.08822
O75683	Surfeit locus protein 6 OS=Homo sapiens OX=9606 GN=SURF6	SURF6	41.45	0.866	0.987	0.991	1.185	0.969	1.033	1.121	0.20422
Q567U6	Coiled-coil domain-containing protein 93 OS=Homo sapiens OX=9606 GN=CCDC93	CCDC93	73.197	0.91	0.937	0.879	1.13	1.024	1.012	1.161	0.0197443
Q8IUC4	Rhophilin-2 OS=Homo sapiens OX=9606 GN=RHPN2	RHPN2	76.992			1.025			1.017	0.992
Q9Y6D6	Brefeldin A-inhibited guanine nucleotide-exchange protein 1 OS=Homo sapiens OX=9606 GN=ARFGEF1	ARFGEF1	208.76	1.034	1.004	1.058	0.974	0.994	0.952	0.943	0.040838
Q96DX7	Tripartite motif-containing protein 44 OS=Homo sapiens OX=9606 GN=TRIM44	TRIM44	38.472	1.238	1.089	1.037	0.936	0.989	0.951	0.855	0.049418
O95630	STAM-binding protein OS=Homo sapiens OX=9606 GN=STAMBP	STAMBP	48.076
Q9Y606	tRNA pseudouridine synthase A OS=Homo sapiens OX=9606 GN=PUS1	PUS1	47.47	0.937	0.98	0.931	1.042	1.019	0.995	1.073	0.027978
Q96GY0	Zinc finger C2HC domain-containing protein 1A OS=Homo sapiens OX=9606 GN=ZC2HC1A	ZC2HC1A	35.092		0.781	0.742		0.996	1.174	1.425	0.055243
O00151	PDZ and LIM domain protein 1 OS=Homo sapiens OX=9606 GN=PDLIM1	PDLIM1	36.071	1.012	1.079	1.006	0.836	0.73	0.793	0.762	0.0038372
Q9NZ45	CDGSH iron-sulfur domain-containing protein 1 OS=Homo sapiens OX=9606 GN=CISD1	CISD1	12.199	0.988	0.987	1.156	0.751	0.687	0.641	0.664	0.0042209
P30040	Endoplasmic reticulum resident protein 29 OS=Homo sapiens OX=9606 GN=ERP29	ERP29	28.993	0.956	0.956	0.985	0.913	0.961	0.946	0.973	0.20982
Q99547	M-phase phosphoprotein 6 OS=Homo sapiens OX=9606 GN=MPHOSPH6	MPHOSPH6	19.024
Q7Z3E2	Coiled-coil domain-containing protein 186 OS=Homo sapiens OX=9606 GN=CCDC186	CCDC186	103.69			0.86			1.069	1.243
Q8NBJ5	Procollagen galactosyltransferase 1 OS=Homo sapiens OX=9606 GN=COLGALT1	COLGALT1	71.635	0.944	0.878	0.935	0.967	0.974	0.995	1.065	0.05958
P52655	Transcription initiation factor IIA subunit 1 OS=Homo sapiens OX=9606 GN=GTF2A1	GTF2A1	41.513	0.898	0.879	0.966	1.044	0.942	1.081	1.118	0.0921
O76071	Probable cytosolic iron-sulfur protein assembly protein CIAO1 OS=Homo sapiens OX=9606 GN=CIAO1	CIAO1	37.84	1.134	1.241	1.078	0.963	1.041	0.99	0.867	0.039738
O60831	PRA1 family protein 2 OS=Homo sapiens OX=9606 GN=PRAF2	PRAF2	19.258	1.037			0.798			0.77
P14854	Cytochrome c oxidase subunit 6B1 OS=Homo sapiens OX=9606 GN=COX6B1	COX6B1	10.192	0.962	1.06	1.076	0.918	0.928	0.995	0.917	0.117477
P07954	Fumarate hydratase, mitochondrial OS=Homo sapiens OX=9606 GN=FH	FH	54.636	1.069	1.023	1.043	0.897	1.023	0.963	0.92	0.100919
Q92989	Polyribonucleotide 5'-hydroxyl-kinase Clp1 OS=Homo sapiens OX=9606 GN=CLP1	CLP1	47.645	1.05			1.066			1.015
P32519	ETS-related transcription factor Elf-1 OS=Homo sapiens OX=9606 GN=ELF1	ELF1	67.497		1.085			0.757		0.698
O15511	Actin-related protein 2/3 complex subunit 5 OS=Homo sapiens OX=9606 GN=ARPC5	ARPC5	16.32	0.938	0.929	0.961	0.993	1.005	1.104	1.097	0.059162
O75129	Astrotactin-2 OS=Homo sapiens OX=9606 GN=ASTN2	ASTN2	148.24
P18615	Negative elongation factor E OS=Homo sapiens OX=9606 GN=NELFE	NELFE	43.239	1.025	0.964	0.795	0.957	1.002	1.119	1.106	0.31012
Q9UNS2	COP9 signalosome complex subunit 3 OS=Homo sapiens OX=9606 GN=COPS3	COPS3	47.873	0.971	1.038	0.994	1.014	0.912	1.044	0.989	0.79968
Q9BSE4	Homocysteine-responsive endoplasmic reticulum-resident ubiquitin-like domain member 2 protein OS=Homo sapiens OX=9606 GN=HERPUD2	HERPUD2	45.147
O95707	Ribonuclease P protein subunit p29 OS=Homo sapiens OX=9606 GN=POP4	POP4	25.424
P27816	Microtubule-associated protein 4 OS=Homo sapiens OX=9606 GN=MAP4	MAP4	121	1.023	0.994	0.981	0.973	0.988	0.978	0.98	0.2082
Q9ULU4	Protein kinase C-binding protein 1 OS=Homo sapiens OX=9606 GN=ZMYND8	ZMYND8	131.69	0.979	1.039	1.021	1.051	1.03	1.061	1.034	0.163598
Q9Y5B6	PAX3- and PAX7-binding protein 1 OS=Homo sapiens OX=9606 GN=PAXBP1	PAXBP1	104.8
Q7Z4G1	COMM domain-containing protein 6 OS=Homo sapiens OX=9606 GN=COMMD6	COMMD6	9.638		1.021			0.927		0.908
Q15746	Myosin light chain kinase, smooth muscle OS=Homo sapiens OX=9606 GN=MYLK	MYLK	210.71	1.065	1.093	1.065	0.806	0.846	0.827	0.769	9.502e-05
Q9H9A5	CCR4-NOT transcription complex subunit 10 OS=Homo sapiens OX=9606 GN=CNOT10	CNOT10	82.309		0.96	1.105		1.096	0.999	1.015	0.86832
Q8N6H7	ADP-ribosylation factor GTPase-activating protein 2 OS=Homo sapiens OX=9606 GN=ARFGAP2	ARFGAP2	56.72		0.98			0.975		0.995
Q6UW56	All-trans retinoic acid-induced differentiation factor OS=Homo sapiens OX=9606 GN=ATRAID	ATRAID	24.746		0.955	0.976		0.97	1.007	1.024	0.3923
Q96I99	Succinate--CoA ligase [GDP-forming] subunit beta, mitochondrial OS=Homo sapiens OX=9606 GN=SUCLG2	SUCLG2	46.51	1.076	1.04	1.054	0.906	0.956	0.899	0.871	0.0031038
Q96BM9	ADP-ribosylation factor-like protein 8A OS=Homo sapiens OX=9606 GN=ARL8A	ARL8A	21.416
Q2TAY7	WD40 repeat-containing protein SMU1 OS=Homo sapiens OX=9606 GN=SMU1	SMU1	57.543	1.029	1.051	0.982	0.987	1.03	0.982	0.979	0.458
Q12904	Aminoacyl tRNA synthase complex-interacting multifunctional protein 1 OS=Homo sapiens OX=9606 GN=AIMP1	AIMP1	34.352	1.03	1.008	0.957	1.061	1.038	1.034	1.046	0.122177
O00308	NEDD4-like E3 ubiquitin-protein ligase WWP2 OS=Homo sapiens OX=9606 GN=WWP2	WWP2	98.911			0.984			0.987	1.003
O43854	EGF-like repeat and discoidin I-like domain-containing protein 3 OS=Homo sapiens OX=9606 GN=EDIL3	EDIL3	53.764	0.88	0.921	0.933	1.058	1.091	1.024	1.161	0.0042792
Q86VN1	Vacuolar protein-sorting-associated protein 36 OS=Homo sapiens OX=9606 GN=VPS36	VPS36	43.816	0.989	1.022	1.008	1.016	1.016	1.044	1.019	0.22752
P48740	Mannan-binding lectin serine protease 1 OS=Homo sapiens OX=9606 GN=MASP1	MASP1	79.246
Q8IVS2	Malonyl-CoA-acyl carrier protein transacylase, mitochondrial OS=Homo sapiens OX=9606 GN=MCAT	MCAT	42.961	0.911		1.116	1.093		0.927	0.997	0.99076
Q5T200	Zinc finger CCCH domain-containing protein 13 OS=Homo sapiens OX=9606 GN=ZC3H13	ZC3H13	196.63		0.249			0.525		2.108
Q9BQE5	Apolipoprotein L2 OS=Homo sapiens OX=9606 GN=APOL2	APOL2	37.092	1.021	0.92	0.946	0.841	0.891	0.9	0.912	0.070936
P14866	Heterogeneous nuclear ribonucleoprotein L OS=Homo sapiens OX=9606 GN=HNRNPL	HNRNPL	64.132	0.956	0.949	0.966	1.041	1.057	1.041	1.093	0.00024426
Q53TN4	Cytochrome b reductase 1 OS=Homo sapiens OX=9606 GN=CYBRD1	CYBRD1	31.641	0.838	0.894	1.029	0.868	0.956	0.829	0.961	0.6338
Q9H1E5	Thioredoxin-related transmembrane protein 4 OS=Homo sapiens OX=9606 GN=TMX4	TMX4	38.952
Q04725	Transducin-like enhancer protein 2 OS=Homo sapiens OX=9606 GN=TLE2	TLE2	79.84		0.996			0.965		0.969
Q9UGP8	Translocation protein SEC63 homolog OS=Homo sapiens OX=9606 GN=SEC63	SEC63	87.996	0.973	0.977	0.935	0.942	0.974	0.975	1.002	0.9109
O43294	Transforming growth factor beta-1-induced transcript 1 protein OS=Homo sapiens OX=9606 GN=TGFB1I1	TGFB1I1	49.814	1.093	1.075	0.976	1.084	1.007	1.058	1.002	0.95742
P63151	Serine/threonine-protein phosphatase 2A 55 kDa regulatory subunit B alpha isoform OS=Homo sapiens OX=9606 GN=PPP2R2A	PPP2R2A	51.691	1.007	0.982	0.884	0.979	1.052	1.106	1.092	0.173423
Q12800	Alpha-globin transcription factor CP2 OS=Homo sapiens OX=9606 GN=TFCP2	TFCP2	57.255	0.985	1.007	1.057	1.125	0.908	0.993	0.992	0.87468
Q9H0P0	Cytosolic 5'-nucleotidase 3A OS=Homo sapiens OX=9606 GN=NT5C3A	NT5C3A	37.948	1.097	1.008	1.069	1.029	1.036	1.01	0.969	0.29998
Q7KZF4	Staphylococcal nuclease domain-containing protein 1 OS=Homo sapiens OX=9606 GN=SND1	SND1	102	1.009	0.984	1.004	1.015	0.985	0.994	0.999	0.9348
Q92783	Signal transducing adapter molecule 1 OS=Homo sapiens OX=9606 GN=STAM	STAM	59.179	0.976	0.894	1.04	1.022	0.97	1.092	1.06	0.3503
Q9P2I0	Cleavage and polyadenylation specificity factor subunit 2 OS=Homo sapiens OX=9606 GN=CPSF2	CPSF2	88.486	1.038	0.929	1.026	0.949	0.949	0.996	0.967	0.44622
O43290	U4/U6.U5 tri-snRNP-associated protein 1 OS=Homo sapiens OX=9606 GN=SART1	SART1	90.254	0.912	0.934	0.964	0.963	0.982	0.964	1.035	0.113797
Q96B96	Promethin OS=Homo sapiens OX=9606 GN=TMEM159	TMEM159	17.522
Q8N111	Cell cycle exit and neuronal differentiation protein 1 OS=Homo sapiens OX=9606 GN=CEND1	CEND1	14.954	0.781	0.815		0.883	0.9		1.117	0.041503
P49840	Glycogen synthase kinase-3 alpha OS=Homo sapiens OX=9606 GN=GSK3A	GSK3A	50.98	0.993	0.895	0.997	1.122	1.006	1.007	1.087	0.176161
Q9BWH6	RNA polymerase II-associated protein 1 OS=Homo sapiens OX=9606 GN=RPAP1	RPAP1	152.75	0.99	0.922		1.223	1.082		1.206	0.119898
Q9HD20	Manganese-transporting ATPase 13A1 OS=Homo sapiens OX=9606 GN=ATP13A1	ATP13A1	132.95	1.009	0.925	0.947	1.035	0.985	1.008	1.051	0.165322
Q9BTV5	Fibronectin type III and SPRY domain-containing protein 1 OS=Homo sapiens OX=9606 GN=FSD1	FSD1	55.819	0.972	0.995	1.004	1.026	1.006	0.986	1.016	0.35548
Q8IWJ2	GRIP and coiled-coil domain-containing protein 2 OS=Homo sapiens OX=9606 GN=GCC2	GCC2	195.91	0.892	0.816	1.128	1.098	1.041	0.95	1.089	0.42664
Q9H269	Vacuolar protein sorting-associated protein 16 homolog OS=Homo sapiens OX=9606 GN=VPS16	VPS16	94.693	1.048	0.948	0.942	0.996	1.079	0.962	1.034	0.53102
Q13191	E3 ubiquitin-protein ligase CBL-B OS=Homo sapiens OX=9606 GN=CBLB	CBLB	109.45
Q13505	Metaxin-1 OS=Homo sapiens OX=9606 GN=MTX1	MTX1	51.462	1.039	0.94	0.964	0.862	0.982	0.972	0.957	0.43246
P54709	Sodium/potassium-transporting ATPase subunit beta-3 OS=Homo sapiens OX=9606 GN=ATP1B3	ATP1B3	31.512	1.058	1.06	1.024	1.128	1.066	1.113	1.053	0.066823
Q8NB37	Glutamine amidotransferase-like class 1 domain-containing protein 1 OS=Homo sapiens OX=9606 GN=GATD1	GATD1	23.297	1.258	1.085		1.029	1.021		0.875	0.21932
P50897	Palmitoyl-protein thioesterase 1 OS=Homo sapiens OX=9606 GN=PPT1	PPT1	34.193	0.868	0.889	0.855	0.958	0.958	1.011	1.121	0.0058788
P50542	Peroxisomal targeting signal 1 receptor OS=Homo sapiens OX=9606 GN=PEX5	PEX5	70.864	1.027	1.008	0.99	0.929	1.002	0.926	0.944	0.107141
Q6UXH1	Cysteine-rich with EGF-like domain protein 2 OS=Homo sapiens OX=9606 GN=CRELD2	CRELD2	38.191			0.918			1.095	1.193
Q9NQT8	Kinesin-like protein KIF13B OS=Homo sapiens OX=9606 GN=KIF13B	KIF13B	202.79	0.918		1.005	1.068		0.901	1.024	0.84726
Q92696	Geranylgeranyl transferase type-2 subunit alpha OS=Homo sapiens OX=9606 GN=RABGGTA	RABGGTA	65.071	1.073	0.953	0.939	0.956	1.124	1.064	1.06	0.41186
Q8IX01	SURP and G-patch domain-containing protein 2 OS=Homo sapiens OX=9606 GN=SUGP2	SUGP2	120.21	1.055	0.879	0.812	1.029	1.03	0.964	1.101	0.27522
Q96T83	Sodium/hydrogen exchanger 7 OS=Homo sapiens OX=9606 GN=SLC9A7	SLC9A7	80.13	1.073			0.893			0.832
O75175	CCR4-NOT transcription complex subunit 3 OS=Homo sapiens OX=9606 GN=CNOT3	CNOT3	81.871	0.924	0.852		1.003	1.055		1.159	0.090499
P07947	Tyrosine-protein kinase Yes OS=Homo sapiens OX=9606 GN=YES1	YES1	60.801
Q9NWU1	3-oxoacyl-[acyl-carrier-protein] synthase, mitochondrial OS=Homo sapiens OX=9606 GN=OXSM	OXSM	48.842	0.974	1.05	0.932	0.924	0.924	0.923	0.937	0.21004
Q5T440	Putative transferase CAF17, mitochondrial OS=Homo sapiens OX=9606 GN=IBA57	IBA57	38.155		1	0.94		0.989	0.886	0.966	0.63382
Q13613	Myotubularin-related protein 1 OS=Homo sapiens OX=9606 GN=MTMR1	MTMR1	74.677	1.134	1.133		0.982	1.061		0.901	0.22518
P28827	Receptor-type tyrosine-protein phosphatase mu OS=Homo sapiens OX=9606 GN=PTPRM	PTPRM	163.68	0.712	0.957		0.902	1.01		1.146	0.4558
Q9Y262	Eukaryotic translation initiation factor 3 subunit L OS=Homo sapiens OX=9606 GN=EIF3L	EIF3L	66.726	1.008	1.026	1.042	1.055	1.013	0.976	0.99	0.67938
Q9Y3M8	StAR-related lipid transfer protein 13 OS=Homo sapiens OX=9606 GN=STARD13	STARD13	124.97
Q9NV96	Cell cycle control protein 50A OS=Homo sapiens OX=9606 GN=TMEM30A	TMEM30A	40.683	0.911	0.852	0.813	0.948	1.044	0.972	1.151	0.032818
P32456	Guanylate-binding protein 2 OS=Homo sapiens OX=9606 GN=GBP2	GBP2	67.208		0.892	0.873		0.999	0.992	1.128	0.008716
Q86TP1	Exopolyphosphatase PRUNE1 OS=Homo sapiens OX=9606 GN=PRUNE1	PRUNE1	50.199		0.868			1.02		1.175
Q99598	Translin-associated protein X OS=Homo sapiens OX=9606 GN=TSNAX	TSNAX	33.112	0.908	0.972	0.926	0.958	1.006	1.05	1.074	0.099504
Q6ZSJ8	Uncharacterized protein C1orf122 OS=Homo sapiens OX=9606 GN=C1orf122	C1orf122	11.471	0.81	0.881	0.833	1.049	0.966	1.019	1.202	0.0059637
Q9H4G4	Golgi-associated plant pathogenesis-related protein 1 OS=Homo sapiens OX=9606 GN=GLIPR2	GLIPR2	17.218	0.927	0.883	0.877	1.042	1.028	0.965	1.13	0.0144564
Q15181	Inorganic pyrophosphatase OS=Homo sapiens OX=9606 GN=PPA1	PPA1	32.66	1.054	1.095	1.075	0.936	0.949	0.96	0.882	0.00069975
O75528	Transcriptional adapter 3 OS=Homo sapiens OX=9606 GN=TADA3	TADA3	48.902	1.016		0.916	1.008		0.998	1.038	0.53258
P46821	Microtubule-associated protein 1B OS=Homo sapiens OX=9606 GN=MAP1B	MAP1B	270.63	0.974	0.985	0.962	1.016	1.023	1.041	1.054	0.0059647
Q9Y3F4	Serine-threonine kinase receptor-associated protein OS=Homo sapiens OX=9606 GN=STRAP	STRAP	38.438	1.041	1.047	1.052	0.984	1.022	0.994	0.955	0.0175569
P48651	Phosphatidylserine synthase 1 OS=Homo sapiens OX=9606 GN=PTDSS1	PTDSS1	55.527
Q9Y6Q9	Nuclear receptor coactivator 3 OS=Homo sapiens OX=9606 GN=NCOA3	NCOA3	155.29
A6NHR9	Structural maintenance of chromosomes flexible hinge domain-containing protein 1 OS=Homo sapiens OX=9606 GN=SMCHD1	SMCHD1	226.37	1.019	0.999	0.97	0.998	0.963	0.988	0.987	0.5049
P31943	Heterogeneous nuclear ribonucleoprotein H OS=Homo sapiens OX=9606 GN=HNRNPH1	HNRNPH1	49.229	1.005	1.029	1.062	0.953	0.971	0.948	0.928	0.0129967
Q9UNS1	Protein timeless homolog OS=Homo sapiens OX=9606 GN=TIMELESS	TIMELESS	138.66	1.126	1.251	1.106	1.163	1.027	1.066	0.935	0.27502
Q14165	Malectin OS=Homo sapiens OX=9606 GN=MLEC	MLEC	32.233	0.923	0.887	0.925	0.95	0.881	0.964	1.022	0.5338
Q96DU7	Inositol-trisphosphate 3-kinase C OS=Homo sapiens OX=9606 GN=ITPKC	ITPKC	75.207
Q9Y5V0	Zinc finger protein 706 OS=Homo sapiens OX=9606 GN=ZNF706	ZNF706	8.4977
Q8TD19	Serine/threonine-protein kinase Nek9 OS=Homo sapiens OX=9606 GN=NEK9	NEK9	107.17	0.911	0.987	0.897	1.101	0.973	1.099	1.135	0.067016
Q9H4L5	Oxysterol-binding protein-related protein 3 OS=Homo sapiens OX=9606 GN=OSBPL3	OSBPL3	101.22	0.955	0.965	0.973	1.023	1.083	1.007	1.076	0.03286
P68032	Actin, alpha cardiac muscle 1 OS=Homo sapiens OX=9606 GN=ACTC1	ACTC1	42.019	1.041	0.989	0.981	0.991	1.016	1.055	1.017	0.55318
P62310	U6 snRNA-associated Sm-like protein LSm3 OS=Homo sapiens OX=9606 GN=LSM3	LSM3	11.845			0.949			1.148	1.21
Q8NBN3	Transmembrane protein 87A OS=Homo sapiens OX=9606 GN=TMEM87A	TMEM87A	63.429		0.928			1.108		1.194
Q15678	Tyrosine-protein phosphatase non-receptor type 14 OS=Homo sapiens OX=9606 GN=PTPN14	PTPN14	135.26	0.96	1.04		0.942	0.878		0.91	0.21934
Q9Y3A6	Transmembrane emp24 domain-containing protein 5 OS=Homo sapiens OX=9606 GN=TMED5	TMED5	26.005	1.095	1.033	1.131	1.001	1.002	1.001	0.922	0.093003
Q7Z5L9	Interferon regulatory factor 2-binding protein 2 OS=Homo sapiens OX=9606 GN=IRF2BP2	IRF2BP2	61.024		0.864	0.912		1.047	1.014	1.16	0.041676
Q9GZR7	ATP-dependent RNA helicase DDX24 OS=Homo sapiens OX=9606 GN=DDX24	DDX24	96.331	0.966	1.087	1.004	1.03	0.981	0.94	0.965	0.47018
Q8N108	Mesoderm induction early response protein 1 OS=Homo sapiens OX=9606 GN=MIER1	MIER1	57.983	0.985	0.996		1.117	1.099		1.119	0.0076192
P13667	Protein disulfide-isomerase A4 OS=Homo sapiens OX=9606 GN=PDIA4	PDIA4	72.932	1.009	1.005	1.015	0.954	0.943	0.927	0.932	0.00135746
P35080	Profilin-2 OS=Homo sapiens OX=9606 GN=PFN2	PFN2	15.046	1.065	1.077	1.05	1.021	0.989	1.035	0.954	0.036898
Q96FX2	DPH3 homolog OS=Homo sapiens OX=9606 GN=DPH3	DPH3	9.2401	0.971			1.017			1.047
Q9UH62	Armadillo repeat-containing X-linked protein 3 OS=Homo sapiens OX=9606 GN=ARMCX3	ARMCX3	42.5	0.993	0.879	0.939	1.018	1.101	1.048	1.127	0.046161
P26022	Pentraxin-related protein PTX3 OS=Homo sapiens OX=9606 GN=PTX3	PTX3	41.975	0.86		1.14	1.294		0.918	1.106	0.70772
Q32P41	tRNA (guanine(37)-N1)-methyltransferase OS=Homo sapiens OX=9606 GN=TRMT5	TRMT5	58.246			1.05			1.12	1.067
Q01543	Friend leukemia integration 1 transcription factor OS=Homo sapiens OX=9606 GN=FLI1	FLI1	50.981	1.103			0.948			0.859
Q14691	DNA replication complex GINS protein PSF1 OS=Homo sapiens OX=9606 GN=GINS1	GINS1	22.988	1.086	1.053	0.94	1.014	1.056	1.109	1.032	0.55036
Q15121	Astrocytic phosphoprotein PEA-15 OS=Homo sapiens OX=9606 GN=PEA15	PEA15	15.04	1.005	1.101	1.156	0.991	1.074	0.919	0.915	0.21586
Q71UM5	40S ribosomal protein S27-like OS=Homo sapiens OX=9606 GN=RPS27L	RPS27L	9.4771	0.861	0.881		0.865	0.842		0.98	0.36978
Q9UIF9	Bromodomain adjacent to zinc finger domain protein 2A OS=Homo sapiens OX=9606 GN=BAZ2A	BAZ2A	211.2		1.031			0.989		0.959
Q9BVS4	Serine/threonine-protein kinase RIO2 OS=Homo sapiens OX=9606 GN=RIOK2	RIOK2	63.282		0.919			0.947		1.03
Q16584	Mitogen-activated protein kinase kinase kinase 11 OS=Homo sapiens OX=9606 GN=MAP3K11	MAP3K11	92.687
Q5VYS8	Terminal uridylyltransferase 7 OS=Homo sapiens OX=9606 GN=ZCCHC6	ZCCHC6	171.23
Q9H307	Pinin OS=Homo sapiens OX=9606 GN=PNN	PNN	81.627	0.989	0.873	1.031	1.004	0.956	0.967	1.012	0.8025
Q96DV4	39S ribosomal protein L38, mitochondrial OS=Homo sapiens OX=9606 GN=MRPL38	MRPL38	44.596		1.097	0.906		0.972	0.962	0.966	0.78034
Q96P47	Arf-GAP with GTPase, ANK repeat and PH domain-containing protein 3 OS=Homo sapiens OX=9606 GN=AGAP3	AGAP3	95.043
Q9UL63	Muskelin OS=Homo sapiens OX=9606 GN=MKLN1	MKLN1	84.767		1.241			0.874		0.704
Q86SJ2	Amphoterin-induced protein 2 OS=Homo sapiens OX=9606 GN=AMIGO2	AMIGO2	57.933		0.969			1.269		1.31
Q96GX2	Ataxin-7-like protein 3B OS=Homo sapiens OX=9606 GN=ATXN7L3B	ATXN7L3B	10.771		0.912	1.054		0.964	1.178	1.09	0.56972
Q9Y580	RNA-binding protein 7 OS=Homo sapiens OX=9606 GN=RBM7	RBM7	30.503
Q9UPN6	Protein SCAF8 OS=Homo sapiens OX=9606 GN=SCAF8	SCAF8	140.52	0.868		0.939	0.88		1.004	1.043	0.65168
Q92890	Ubiquitin recognition factor in ER-associated degradation protein 1 OS=Homo sapiens OX=9606 GN=UFD1	UFD1	34.5	0.85	1.04	1.046	1.067	0.981	0.987	1.034	0.64094
P17980	26S proteasome regulatory subunit 6A OS=Homo sapiens OX=9606 GN=PSMC3	PSMC3	49.203	1.044	0.994	1.017	0.98	0.965	0.975	0.956	0.039016
Q96MW1	Coiled-coil domain-containing protein 43 OS=Homo sapiens OX=9606 GN=CCDC43	CCDC43	25.248	0.976		0.982	0.929		0.971	0.97	0.3074
Q93070	Ecto-ADP-ribosyltransferase 4 OS=Homo sapiens OX=9606 GN=ART4	ART4	35.877	0.623	0.582		0.813	0.798		1.337	0.0143988
Q49A26	Putative oxidoreductase GLYR1 OS=Homo sapiens OX=9606 GN=GLYR1	GLYR1	60.556	0.975	0.952	0.949	1.04	1.004	1.096	1.092	0.031441
Q92618	Zinc finger protein 516 OS=Homo sapiens OX=9606 GN=ZNF516	ZNF516	124.29
Q6ZQQ6	WD repeat-containing protein 87 OS=Homo sapiens OX=9606 GN=WDR87	WDR87	333.18			0.693			1.016	1.466
Q5U651	Ras-interacting protein 1 OS=Homo sapiens OX=9606 GN=RASIP1	RASIP1	103.46	1.023	1.09	0.977	0.824	0.856	0.918	0.841	0.01798
Q05397	Focal adhesion kinase 1 OS=Homo sapiens OX=9606 GN=PTK2	PTK2	119.23	1.004	0.983	0.989	1.009	1.009	1.042	1.028	0.089321
P61221	ATP-binding cassette sub-family E member 1 OS=Homo sapiens OX=9606 GN=ABCE1	ABCE1	67.314	1.021	0.994	0.986	1.04	1.046	1.065	1.05	0.0185647
Q9BVM2	Protein DPCD OS=Homo sapiens OX=9606 GN=DPCD	DPCD	23.239		0.846			1.02		1.206
Q5I7T1	Putative Dol-P-Glc:Glc(2)Man(9)GlcNAc(2)-PP-Dol alpha-1,2-glucosyltransferase OS=Homo sapiens OX=9606 GN=ALG10B	ALG10B	55.447
Q6P1K8	General transcription factor IIH subunit 2-like protein OS=Homo sapiens OX=9606 GN=GTF2H2C	GTF2H2C	44.452	1.001	1.074	1.051	1.069	1.01	1.126	1.025	0.55238
O75884	Putative hydrolase RBBP9 OS=Homo sapiens OX=9606 GN=RBBP9	RBBP9	21	0.917		0.88	0.905		1.007	1.064	0.39928
Q53H47	Histone-lysine N-methyltransferase SETMAR OS=Homo sapiens OX=9606 GN=SETMAR	SETMAR	78.033
Q9UGJ1	Gamma-tubulin complex component 4 OS=Homo sapiens OX=9606 GN=TUBGCP4	TUBGCP4	76.088
Q6PIU2	Neutral cholesterol ester hydrolase 1 OS=Homo sapiens OX=9606 GN=NCEH1	NCEH1	45.807	1.036	1.113	1.025	0.876	0.969	0.929	0.874	0.025957
Q7Z6Z7	E3 ubiquitin-protein ligase HUWE1 OS=Homo sapiens OX=9606 GN=HUWE1	HUWE1	481.89	1.019	1.058	1.034	1.066	1.026	1.042	1.007	0.66126
O00154	Cytosolic acyl coenzyme A thioester hydrolase OS=Homo sapiens OX=9606 GN=ACOT7	ACOT7	41.796	1.013	1	0.989	0.911	0.904	0.994	0.936	0.09716
Q9GZT8	NIF3-like protein 1 OS=Homo sapiens OX=9606 GN=NIF3L1	NIF3L1	41.968		0.93			1.03		1.108
P46020	Phosphorylase b kinase regulatory subunit alpha, skeletal muscle isoform OS=Homo sapiens OX=9606 GN=PHKA1	PHKA1	137.31	1.017	0.913	0.966	1.039	1.047	1.017	1.071	0.096658
Q9UBK9	Protein UXT OS=Homo sapiens OX=9606 GN=UXT	UXT	18.246	0.874	0.925	0.9	0.971	0.958	0.996	1.084	0.0156435
P21912	Succinate dehydrogenase [ubiquinone] iron-sulfur subunit, mitochondrial OS=Homo sapiens OX=9606 GN=SDHB	SDHB	31.629			1.097			0.915	0.834
Q9NXZ1	Sarcoma antigen 1 OS=Homo sapiens OX=9606 GN=SAGE1	SAGE1	99.224	1.017	1.14		0.962	0.936		0.88	0.164204
O14618	Copper chaperone for superoxide dismutase OS=Homo sapiens OX=9606 GN=CCS	CCS	29.04	0.812	0.747	0.927	0.936	0.793	0.803	1.019	0.82524
Q7Z6B7	SLIT-ROBO Rho GTPase-activating protein 1 OS=Homo sapiens OX=9606 GN=SRGAP1	SRGAP1	124.26		0.981	1.038		1.094	1.012	1.043	0.47632
Q9Y296	Trafficking protein particle complex subunit 4 OS=Homo sapiens OX=9606 GN=TRAPPC4	TRAPPC4	24.34	1.078	1.135	1.191	0.958	1.024	0.922	0.853	0.0194218
Q5T447	E3 ubiquitin-protein ligase HECTD3 OS=Homo sapiens OX=9606 GN=HECTD3	HECTD3	97.112	1.059	0.99	0.98	1.03	1.101	0.976	1.026	0.59084
Q7Z3K3	Pogo transposable element with ZNF domain OS=Homo sapiens OX=9606 GN=POGZ	POGZ	155.34	0.833			1.058			1.27
O14763	Tumor necrosis factor receptor superfamily member 10B OS=Homo sapiens OX=9606 GN=TNFRSF10B	TNFRSF10B	47.878	0.887	0.854	0.939	1.039	1.075	1.004	1.163	0.011022
P82650	28S ribosomal protein S22, mitochondrial OS=Homo sapiens OX=9606 GN=MRPS22	MRPS22	41.28	1.034	0.969	1.021	0.92	0.981	0.964	0.947	0.122177
Q8N511	Transmembrane protein 199 OS=Homo sapiens OX=9606 GN=TMEM199	TMEM199	23.13
O75531	Barrier-to-autointegration factor OS=Homo sapiens OX=9606 GN=BANF1	BANF1	10.058	1.059	1.095	1.117	0.986	1.047	1.009	0.93	0.036077
Q9NPF0	CD320 antigen OS=Homo sapiens OX=9606 GN=CD320	CD320	28.991			0.993			1.014	1.021
Q9BQ52	Zinc phosphodiesterase ELAC protein 2 OS=Homo sapiens OX=9606 GN=ELAC2	ELAC2	92.218	1.154	1.219	1.061	0.973	0.95	1.001	0.851	0.020881
Q16630	Cleavage and polyadenylation specificity factor subunit 6 OS=Homo sapiens OX=9606 GN=CPSF6	CPSF6	59.209	0.992	0.944	1.02	0.955	1.055	1.019	1.025	0.55036
P42330	Aldo-keto reductase family 1 member C3 OS=Homo sapiens OX=9606 GN=AKR1C3	AKR1C3	36.853	0.957	1.016	1.053	1.037	0.807	0.877	0.899	0.23202
Q9Y3I1	F-box only protein 7 OS=Homo sapiens OX=9606 GN=FBXO7	FBXO7	58.502		1.104	1.037		0.937	0.99	0.9	0.127584
Q7Z7K6	Centromere protein V OS=Homo sapiens OX=9606 GN=CENPV	CENPV	29.946	0.997	1.014	0.998	0.977	0.919	1.02	0.969	0.35302
O43809	Cleavage and polyadenylation specificity factor subunit 5 OS=Homo sapiens OX=9606 GN=NUDT21	NUDT21	26.227	0.982	1	1.02	1.07	1.041	1.023	1.044	0.065425
P30042	ES1 protein homolog, mitochondrial OS=Homo sapiens OX=9606 GN=C21orf33	C21orf33	28.17	0.996	1.038	1.046	0.992	1.035	1.03	0.993	0.73212
P09132	Signal recognition particle 19 kDa protein OS=Homo sapiens OX=9606 GN=SRP19	SRP19	16.156	1.034	1.114	1.081	1.05	1.025	1.028	0.961	0.161056
Q99497	Protein/nucleic acid deglycase DJ-1 OS=Homo sapiens OX=9606 GN=PARK7	PARK7	19.891	0.976	0.981	1.015	1.042	1.072	1.071	1.072	0.0108952
Q9NWM8	Peptidyl-prolyl cis-trans isomerase FKBP14 OS=Homo sapiens OX=9606 GN=FKBP14	FKBP14	24.171
P23193	Transcription elongation factor A protein 1 OS=Homo sapiens OX=9606 GN=TCEA1	TCEA1	33.969	1.001	0.966	1.038	1.019	1.101	1.121	1.079	0.104157
Q9Y4A5	Transformation/transcription domain-associated protein OS=Homo sapiens OX=9606 GN=TRRAP	TRRAP	437.6	0.927	0.888	0.927	1.147	1.164	1.198	1.28	0.0002157
Q15650	Activating signal cointegrator 1 OS=Homo sapiens OX=9606 GN=TRIP4	TRIP4	66.145	0.796	0.835	0.894	1.104	1.187	1.011	1.308	0.0095806
Q9NTK1	Protein DEPP1 OS=Homo sapiens OX=9606 GN=DEPP1	DEPP1	23.405		0.708			1.015		1.434
O94842	TOX high mobility group box family member 4 OS=Homo sapiens OX=9606 GN=TOX4	TOX4	66.194		1.073			1.04		0.969
O75695	Protein XRP2 OS=Homo sapiens OX=9606 GN=RP2	RP2	39.641	0.989	0.968		1.08	1.102		1.115	0.0178183
P62942	Peptidyl-prolyl cis-trans isomerase FKBP1A OS=Homo sapiens OX=9606 GN=FKBP1A	FKBP1A	11.951	0.846	0.94	1.092	0.791	0.862	0.886	0.882	0.21216
P15927	Replication protein A 32 kDa subunit OS=Homo sapiens OX=9606 GN=RPA2	RPA2	29.247	1.005	1.07	1.089	0.957	1.026	0.944	0.925	0.092962
Q9Y6J9	TAF6-like RNA polymerase II p300/CBP-associated factor-associated factor 65 kDa subunit 6L OS=Homo sapiens OX=9606 GN=TAF6L	TAF6L	67.814	0.97	1.05	1.132	1.053	1.011	1.088	1	0.97668
Q96S19	Methyltransferase-like 26 OS=Homo sapiens OX=9606 GN=METTL26	METTL26	22.578
Q92508	Piezo-type mechanosensitive ion channel component 1 OS=Homo sapiens OX=9606 GN=PIEZO1	PIEZO1	286.79	1.113	0.979	1.123	1.324	1.092	1.006	1.064	0.56796
Q9NPD3	Exosome complex component RRP41 OS=Homo sapiens OX=9606 GN=EXOSC4	EXOSC4	26.383	0.953	0.677	0.863	1.022	0.775	1.549	1.342	0.3076
Q6ZRS2	Helicase SRCAP OS=Homo sapiens OX=9606 GN=SRCAP	SRCAP	343.55			1.077			1.031	0.957
Q9BVV7	Mitochondrial import inner membrane translocase subunit Tim21 OS=Homo sapiens OX=9606 GN=TIMM21	TIMM21	28.202	0.897	0.86	0.881	0.979	0.927	0.997	1.1	0.018958
Q6ZVH7	Espin-like protein OS=Homo sapiens OX=9606 GN=ESPNL	ESPNL	108.13	0.784			1.055			1.346
Q6Q0C0	E3 ubiquitin-protein ligase TRAF7 OS=Homo sapiens OX=9606 GN=TRAF7	TRAF7	74.608
Q92520	Protein FAM3C OS=Homo sapiens OX=9606 GN=FAM3C	FAM3C	24.68	1.069	1.094	1.068	0.882	0.956	0.979	0.872	0.0132378
Q8WVC0	RNA polymerase-associated protein LEO1 OS=Homo sapiens OX=9606 GN=LEO1	LEO1	75.403	1.034	0.941	1.02	1.017	1.002	1.009	1.011	0.72978
P56192	Methionine--tRNA ligase, cytoplasmic OS=Homo sapiens OX=9606 GN=MARS	MARS	101.11	0.972	0.974	0.96	1.051	1.089	1.054	1.099	0.00153547
Q9BVG9	Phosphatidylserine synthase 2 OS=Homo sapiens OX=9606 GN=PTDSS2	PTDSS2	56.252			0.895			1.023	1.143
Q96GW9	Methionine--tRNA ligase, mitochondrial OS=Homo sapiens OX=9606 GN=MARS2	MARS2	66.59		0.866			0.853		0.985
Q8WXX5	DnaJ homolog subfamily C member 9 OS=Homo sapiens OX=9606 GN=DNAJC9	DNAJC9	29.909	0.959	0.902	1.024	1.107	1.148	1.065	1.151	0.029361
P55060	Exportin-2 OS=Homo sapiens OX=9606 GN=CSE1L	CSE1L	110.42	1.07	1.097	1.094	1.027	1.026	1.025	0.944	0.0182826
Q14257	Reticulocalbin-2 OS=Homo sapiens OX=9606 GN=RCN2	RCN2	36.876	0.944	0.953	0.933	1.041	1.097	0.97	1.098	0.062875
P42785	Lysosomal Pro-X carboxypeptidase OS=Homo sapiens OX=9606 GN=PRCP	PRCP	55.799	1.239	1.205	1.15	0.717	0.599	0.732	0.57	0.00109689
Q9UIA9	Exportin-7 OS=Homo sapiens OX=9606 GN=XPO7	XPO7	123.91	0.979	0.913	0.93	1.025	1.018	0.99	1.075	0.036519
P14923	Junction plakoglobin OS=Homo sapiens OX=9606 GN=JUP	JUP	81.744	0.959	0.963	0.962	1.056	1.063	1.052	1.1	4.2876e-06
P51114	Fragile X mental retardation syndrome-related protein 1 OS=Homo sapiens OX=9606 GN=FXR1	FXR1	69.72	1.025	0.985	1.066	1.07	0.92	0.956	0.958	0.42776
Q9P2R7	Succinate--CoA ligase [ADP-forming] subunit beta, mitochondrial OS=Homo sapiens OX=9606 GN=SUCLA2	SUCLA2	50.317	0.988	0.913	0.937	0.935	0.954	0.972	1.008	0.7586
Q96S99	Pleckstrin homology domain-containing family F member 1 OS=Homo sapiens OX=9606 GN=PLEKHF1	PLEKHF1	31.194
Q9H2K8	Serine/threonine-protein kinase TAO3 OS=Homo sapiens OX=9606 GN=TAOK3	TAOK3	105.4	0.875	0.847	0.897	1.017	1.123	0.992	1.196	0.0126825
O94992	Protein HEXIM1 OS=Homo sapiens OX=9606 GN=HEXIM1	HEXIM1	40.623	1.035	0.719	0.957	1.143	0.959	1.001	1.145	0.30532
O60287	Nucleolar pre-ribosomal-associated protein 1 OS=Homo sapiens OX=9606 GN=URB1	URB1	254.39	0.979	0.982	0.971	0.935	1.077	1.06	1.048	0.42398
P60510	Serine/threonine-protein phosphatase 4 catalytic subunit OS=Homo sapiens OX=9606 GN=PPP4C	PPP4C	35.08	0.988	0.93		1.059	1.014		1.081	0.1714
Q9NSD9	Phenylalanine--tRNA ligase beta subunit OS=Homo sapiens OX=9606 GN=FARSB	FARSB	66.115	0.983	0.935	1.089	1.009	1.006	0.976	0.995	0.94446
Q13332	Receptor-type tyrosine-protein phosphatase S OS=Homo sapiens OX=9606 GN=PTPRS	PTPRS	217.04			0.82			1.048	1.278
Q6ZUT9	DENN domain-containing protein 5B OS=Homo sapiens OX=9606 GN=DENND5B	DENND5B	145.02		1.016			0.943		0.928
Q03518	Antigen peptide transporter 1 OS=Homo sapiens OX=9606 GN=TAP1	TAP1	87.217	0.993	1.008	0.921	0.888	0.957	0.928	0.949	0.21526
Q9BX26	Synaptonemal complex protein 2 OS=Homo sapiens OX=9606 GN=SYCP2	SYCP2	175.64	1.042			0.805			0.773
O60826	Coiled-coil domain-containing protein 22 OS=Homo sapiens OX=9606 GN=CCDC22	CCDC22	70.755	0.933	0.975	0.819	0.972	0.985	1.083	1.115	0.152402
Q9BQ39	ATP-dependent RNA helicase DDX50 OS=Homo sapiens OX=9606 GN=DDX50	DDX50	82.564	0.85		0.976	1.408		0.955	1.294	0.36194
O00712	Nuclear factor 1 B-type OS=Homo sapiens OX=9606 GN=NFIB	NFIB	47.441		0.966			1.012		1.048
Q9NUQ8	ATP-binding cassette sub-family F member 3 OS=Homo sapiens OX=9606 GN=ABCF3	ABCF3	79.744	1.039	0.963		1.057	1.121		1.088	0.22038
Q68CZ6	HAUS augmin-like complex subunit 3 OS=Homo sapiens OX=9606 GN=HAUS3	HAUS3	69.65
Q8WV22	Non-structural maintenance of chromosomes element 1 homolog OS=Homo sapiens OX=9606 GN=NSMCE1	NSMCE1	30.855			1.007			1.039	1.032
Q9UBB4	Ataxin-10 OS=Homo sapiens OX=9606 GN=ATXN10	ATXN10	53.488	0.977	0.994	0.984	1.042	1.058	1.092	1.08	0.006323
Q86W50	U6 small nuclear RNA (adenine-(43)-N(6))-methyltransferase OS=Homo sapiens OX=9606 GN=METTL16	METTL16	63.62	1.021			0.962			0.942
P18564	Integrin beta-6 OS=Homo sapiens OX=9606 GN=ITGB6	ITGB6	85.935	1.078			1.026			0.952
P53007	Tricarboxylate transport protein, mitochondrial OS=Homo sapiens OX=9606 GN=SLC25A1	SLC25A1	34.012	0.9	0.952	0.949	1.064	1.043	0.995	1.107	0.0193833
Q9H6V9	Lipid droplet-associated hydrolase OS=Homo sapiens OX=9606 GN=LDAH	LDAH	37.318		0.637			0.985		1.546
Q9UP83	Conserved oligomeric Golgi complex subunit 5 OS=Homo sapiens OX=9606 GN=COG5	COG5	92.742	0.975	1.038	0.952	1.041	1.121	1.005	1.068	0.187297
P00739	Haptoglobin-related protein OS=Homo sapiens OX=9606 GN=HPR	HPR	39.029		0.714			1.273		1.783
Q86SZ2	Trafficking protein particle complex subunit 6B OS=Homo sapiens OX=9606 GN=TRAPPC6B	TRAPPC6B	17.983
P49914	5-formyltetrahydrofolate cyclo-ligase OS=Homo sapiens OX=9606 GN=MTHFS	MTHFS	23.255		1.022			0.976		0.955
Q16204	Coiled-coil domain-containing protein 6 OS=Homo sapiens OX=9606 GN=CCDC6	CCDC6	53.29	0.97	1.024	0.97	0.996	0.979	0.979	0.997	0.87858
A4D0S4	Laminin subunit beta-4 OS=Homo sapiens OX=9606 GN=LAMB4	LAMB4	193.54			1.181			0.997	0.844
Q8TEQ6	Gem-associated protein 5 OS=Homo sapiens OX=9606 GN=GEMIN5	GEMIN5	168.59	0.992	1.03	1.064	1.006	1.025	0.894	0.948	0.31016
Q96NC0	Zinc finger matrin-type protein 2 OS=Homo sapiens OX=9606 GN=ZMAT2	ZMAT2	23.612
Q96JJ7	Protein disulfide-isomerase TMX3 OS=Homo sapiens OX=9606 GN=TMX3	TMX3	51.871	1.031	1.088	1.126	1.017	0.997	0.992	0.926	0.046996
O43513	Mediator of RNA polymerase II transcription subunit 7 OS=Homo sapiens OX=9606 GN=MED7	MED7	27.245
Q70Z53	Protein FRA10AC1 OS=Homo sapiens OX=9606 GN=FRA10AC1	FRA10AC1	37.548
Q86VX2	COMM domain-containing protein 7 OS=Homo sapiens OX=9606 GN=COMMD7	COMMD7	22.54	1.044	1.016	1.063	1.107	1.028	0.985	0.999	0.95986
P49841	Glycogen synthase kinase-3 beta OS=Homo sapiens OX=9606 GN=GSK3B	GSK3B	46.744	0.938	0.865	0.904	1.129	1.04	0.955	1.154	0.057882
Q8NBS9	Thioredoxin domain-containing protein 5 OS=Homo sapiens OX=9606 GN=TXNDC5	TXNDC5	47.628	0.995	1.066	0.956	0.915	0.977	0.981	0.952	0.28244
Q7Z5K2	Wings apart-like protein homolog OS=Homo sapiens OX=9606 GN=WAPL	WAPL	132.94
P25325	3-mercaptopyruvate sulfurtransferase OS=Homo sapiens OX=9606 GN=MPST	MPST	33.178	1.002	0.93		0.927	1.003		0.999	0.98544
O00541	Pescadillo homolog OS=Homo sapiens OX=9606 GN=PES1	PES1	68.002	0.942	1.101	1.102	1.038	0.986	1.062	0.981	0.78194
Q9Y376	Calcium-binding protein 39 OS=Homo sapiens OX=9606 GN=CAB39	CAB39	39.869	1.005	0.99	1.101	1.045	1	1.176	1.04	0.5494
Q5T9L3	Protein wntless homolog OS=Homo sapiens OX=9606 GN=WLS	WLS	62.253	0.802	0.857	0.818	1.074	1.043	1.136	1.313	0.00102398
Q9Y3T9	Nucleolar complex protein 2 homolog OS=Homo sapiens OX=9606 GN=NOC2L	NOC2L	84.918	0.907	0.968	0.949	1.071	1.01	0.981	1.084	0.066555
Q5VW38	Protein GPR107 OS=Homo sapiens OX=9606 GN=GPR107	GPR107	66.99	0.973	0.959	0.997	0.943	0.988	0.9	0.967	0.30158
Q4AC94	C2 domain-containing protein 3 OS=Homo sapiens OX=9606 GN=C2CD3	C2CD3	260.39	1.013			0.934			0.922
Q6ZP29	Lysosomal amino acid transporter 1 homolog OS=Homo sapiens OX=9606 GN=PQLC2	PQLC2	31.947
P78536	Disintegrin and metalloproteinase domain-containing protein 17 OS=Homo sapiens OX=9606 GN=ADAM17	ADAM17	93.02		0.953	0.969		0.876	0.939	0.944	0.24666
Q8TF72	Protein Shroom3 OS=Homo sapiens OX=9606 GN=SHROOM3	SHROOM3	216.85		0.801			1.001		1.25
Q9Y3I0	tRNA-splicing ligase RtcB homolog OS=Homo sapiens OX=9606 GN=RTCB	RTCB	55.21	0.999	1.015	0.983	0.925	0.991	0.955	0.958	0.120117
Q7KZ85	Transcription elongation factor SPT6 OS=Homo sapiens OX=9606 GN=SUPT6H	SUPT6H	199.07	0.922	1.074	1.127	1.061	1.129	1.02	1.028	0.67704
Q04864	Proto-oncogene c-Rel OS=Homo sapiens OX=9606 GN=REL	REL	68.519
P30154	Serine/threonine-protein phosphatase 2A 65 kDa regulatory subunit A beta isoform OS=Homo sapiens OX=9606 GN=PPP2R1B	PPP2R1B	66.213		1.113	1.074		1.049	1.013	0.943	0.142436
Q8IZP0	Abl interactor 1 OS=Homo sapiens OX=9606 GN=ABI1	ABI1	55.08	0.989	1.001	0.96	1.052	1.011	0.934	1.016	0.7114
P17301	Integrin alpha-2 OS=Homo sapiens OX=9606 GN=ITGA2	ITGA2	129.29	0.963	1.02	0.97	1.009	1.029	1.031	1.039	0.115359
Q9HA65	TBC1 domain family member 17 OS=Homo sapiens OX=9606 GN=TBC1D17	TBC1D17	72.727
Q9BV73	Centrosome-associated protein CEP250 OS=Homo sapiens OX=9606 GN=CEP250	CEP250	281.13	0.993	1.016	1.058	1.012	0.984	1.117	1.015	0.76366
P42126	Enoyl-CoA delta isomerase 1, mitochondrial OS=Homo sapiens OX=9606 GN=ECI1	ECI1	32.816	1.017	1.112	1.029	0.93	0.901	1.026	0.905	0.103924
O15371	Eukaryotic translation initiation factor 3 subunit D OS=Homo sapiens OX=9606 GN=EIF3D	EIF3D	63.972	1.001	0.986	1.005	0.953	1	0.999	0.987	0.46408
P26599	Polypyrimidine tract-binding protein 1 OS=Homo sapiens OX=9606 GN=PTBP1	PTBP1	57.221	0.989	0.983	0.991	1.026	0.981	0.984	1.009	0.5646
P48729	Casein kinase I isoform alpha OS=Homo sapiens OX=9606 GN=CSNK1A1	CSNK1A1	38.914	1.013	1.011	1.082	1.058	0.998	0.994	0.982	0.57958
Q13155	Aminoacyl tRNA synthase complex-interacting multifunctional protein 2 OS=Homo sapiens OX=9606 GN=AIMP2	AIMP2	35.348	1.057	1.058	0.967	0.992	0.992	0.984	0.963	0.3439
Q9Y4P1	Cysteine protease ATG4B OS=Homo sapiens OX=9606 GN=ATG4B	ATG4B	44.294			0.973			0.99	1.017
P12109	Collagen alpha-1(VI) chain OS=Homo sapiens OX=9606 GN=COL6A1	COL6A1	108.53	0.789			1.175			1.489
Q6SJ93	Protein FAM111B OS=Homo sapiens OX=9606 GN=FAM111B	FAM111B	84.673		0.879			1.114		1.267
Q14671	Pumilio homolog 1 OS=Homo sapiens OX=9606 GN=PUM1	PUM1	126.47	0.951	0.845	0.874	1.175	1.038	1.061	1.226	0.0171821
P68104	Elongation factor 1-alpha 1 OS=Homo sapiens OX=9606 GN=EEF1A1	EEF1A1	50.14	1.035			0.985			0.952
P08651	Nuclear factor 1 C-type OS=Homo sapiens OX=9606 GN=NFIC	NFIC	55.674		1.022	1.02		0.999	1.149	1.052	0.61614
Q53T59	HCLS1-binding protein 3 OS=Homo sapiens OX=9606 GN=HS1BP3	HS1BP3	42.78	0.917	0.976	1.004	1.015	0.96	1.055	1.046	0.30658
Q96EQ0	Small glutamine-rich tetratricopeptide repeat-containing protein beta OS=Homo sapiens OX=9606 GN=SGTB	SGTB	33.429	0.904	0.975	1.053	0.971	1.066	0.947	1.018	0.76494
Q14103	Heterogeneous nuclear ribonucleoprotein D0 OS=Homo sapiens OX=9606 GN=HNRNPD	HNRNPD	38.434	1.026	0.953	0.989	1.117	1.042	1.158	1.118	0.042237
P62841	40S ribosomal protein S15 OS=Homo sapiens OX=9606 GN=RPS15	RPS15	17.04	1.088	1.248	1.178	1.028	1.008	1.018	0.869	0.074575
Q07817	Bcl-2-like protein 1 OS=Homo sapiens OX=9606 GN=BCL2L1	BCL2L1	26.049	0.829	0.783		0.586	0.676		0.783	0.084884
Q9NU22	Midasin OS=Homo sapiens OX=9606 GN=MDN1	MDN1	632.81	1.186	0.965	0.924	0.941	1.02	1	0.963	0.70946
Q8NCW5	NAD(P)H-hydrate epimerase OS=Homo sapiens OX=9606 GN=NAXE	NAXE	31.674	1.093	1.044	1.048	0.998	1.048	0.912	0.929	0.156581
P50991	T-complex protein 1 subunit delta OS=Homo sapiens OX=9606 GN=CCT4	CCT4	57.924	1.021	1.036	0.991	0.982	0.929	1.009	0.958	0.191603
Q96CT7	Coiled-coil domain-containing protein 124 OS=Homo sapiens OX=9606 GN=CCDC124	CCDC124	25.835	0.873		0.88	0.972		0.977	1.112	0.00199958
P62081	40S ribosomal protein S7 OS=Homo sapiens OX=9606 GN=RPS7	RPS7	22.127	0.963	0.982	0.972	0.959	0.958	0.995	0.998	0.89952
Q9NRC1	Suppressor of tumorigenicity 7 protein OS=Homo sapiens OX=9606 GN=ST7	ST7	67.166
Q9NYL4	Peptidyl-prolyl cis-trans isomerase FKBP11 OS=Homo sapiens OX=9606 GN=FKBP11	FKBP11	22.18	0.963	0.985	0.808	1.23	1.059	1.391	1.335	0.04646
O95487	Protein transport protein Sec24B OS=Homo sapiens OX=9606 GN=SEC24B	SEC24B	137.42
Q86V81	THO complex subunit 4 OS=Homo sapiens OX=9606 GN=ALYREF	ALYREF	26.888	0.781	0.99	0.8	1.061	0.995	1.186	1.261	0.061423
Q9P258	Protein RCC2 OS=Homo sapiens OX=9606 GN=RCC2	RCC2	56.084	0.946	0.941	1	1.006	1.077	1.056	1.087	0.040798
Q9BUI4	DNA-directed RNA polymerase III subunit RPC3 OS=Homo sapiens OX=9606 GN=POLR3C	POLR3C	60.611	1.125	1.021	0.921	1.091	1.053		1.049	0.55178
Q96KP4	Cytosolic non-specific dipeptidase OS=Homo sapiens OX=9606 GN=CNDP2	CNDP2	52.878	1.001	1.024	1.025	1.036	0.943	0.935	0.955	0.23926
A2RUS2	DENN domain-containing protein 3 OS=Homo sapiens OX=9606 GN=DENND3	DENND3	135.89	0.961	0.865	0.939	1.142	0.978	1.052	1.147	0.068299
Q969S9	Ribosome-releasing factor 2, mitochondrial OS=Homo sapiens OX=9606 GN=GFM2	GFM2	86.6	0.895		0.903	0.95		0.932	1.047	0.049521
P11586	C-1-tetrahydrofolate synthase, cytoplasmic OS=Homo sapiens OX=9606 GN=MTHFD1	MTHFD1	101.56	1.028	1.006	0.972	1.043	1.066	1.075	1.059	0.036299
P52294	Importin subunit alpha-5 OS=Homo sapiens OX=9606 GN=KPNA1	KPNA1	60.221	1.042	1.044	1.04	1.039	1.01	1.083	1.002	0.94756
Q9NRX5	Serine incorporator 1 OS=Homo sapiens OX=9606 GN=SERINC1	SERINC1	50.494	1.043	0.919	0.879	1.151	1.12	1.107	1.189	0.028736
P46379	Large proline-rich protein BAG6 OS=Homo sapiens OX=9606 GN=BAG6	BAG6	119.41	0.896	0.926	0.915	1.038	0.943	1.051	1.108	0.04656
Q8TEX9	Importin-4 OS=Homo sapiens OX=9606 GN=IPO4	IPO4	118.71	1.218	1.163	1.039	1.032	0.99	1.018	0.889	0.076556
Q14BN4	Sarcolemmal membrane-associated protein OS=Homo sapiens OX=9606 GN=SLMAP	SLMAP	95.197		0.917	0.904		0.983	0.925	1.048	0.27696
P62070	Ras-related protein R-Ras2 OS=Homo sapiens OX=9606 GN=RRAS2	RRAS2	23.399	1.052	1.016	1.052	1.107	1.043	1.023	1.017	0.56826
Q15080	Neutrophil cytosol factor 4 OS=Homo sapiens OX=9606 GN=NCF4	NCF4	39.031
Q14146	Unhealthy ribosome biogenesis protein 2 homolog OS=Homo sapiens OX=9606 GN=URB2	URB2	170.54	0.959	0.968	0.834	1.012	1.127	1.034	1.149	0.073982
O94763	Unconventional prefoldin RPB5 interactor 1 OS=Homo sapiens OX=9606 GN=URI1	URI1	59.832
Q96G25	Mediator of RNA polymerase II transcription subunit 8 OS=Homo sapiens OX=9606 GN=MED8	MED8	29.08	0.883	0.788		1.168	1.201		1.418	0.026819
Q676U5	Autophagy-related protein 16-1 OS=Homo sapiens OX=9606 GN=ATG16L1	ATG16L1	68.264
P51948	CDK-activating kinase assembly factor MAT1 OS=Homo sapiens OX=9606 GN=MNAT1	MNAT1	35.823	1.342	1.173	1.287	1.11	0.97	0.985	0.806	0.020805
Q8NEU8	DCC-interacting protein 13-beta OS=Homo sapiens OX=9606 GN=APPL2	APPL2	74.493		0.903	1.05		1.237	1.12	1.207	0.170562
Q9ULG6	Cell cycle progression protein 1 OS=Homo sapiens OX=9606 GN=CCPG1	CCPG1	87.339	1.081	1.012	1.004	1.052	1.109	1.012	1.025	0.53336
Q96AP7	Endothelial cell-selective adhesion molecule OS=Homo sapiens OX=9606 GN=ESAM	ESAM	41.176	0.791	1.037	1.003	1.015	0.931	0.98	1.034	0.68012
Q96TC7	Regulator of microtubule dynamics protein 3 OS=Homo sapiens OX=9606 GN=RMDN3	RMDN3	52.118		1.117	1.112		0.957	0.967	0.863	0.00147828
Q9NUV7	Serine palmitoyltransferase 3 OS=Homo sapiens OX=9606 GN=SPTLC3	SPTLC3	62.049		1.011			0.996		0.985
Q08722	Leukocyte surface antigen CD47 OS=Homo sapiens OX=9606 GN=CD47	CD47	35.213	1.074	1.058	1.157	0.92	0.919	0.866	0.822	0.0046241
P42694	Probable helicase with zinc finger domain OS=Homo sapiens OX=9606 GN=HELZ	HELZ	218.97	1.096		0.974	0.934		0.959	0.914	0.28388
Q5T8P6	RNA-binding protein 26 OS=Homo sapiens OX=9606 GN=RBM26	RBM26	113.6	0.906	0.923	0.947	1.05	0.958	0.969	1.072	0.093438
Q9P0M6	Core histone macro-H2A.2 OS=Homo sapiens OX=9606 GN=H2AFY2	H2AFY2	40.058		1.073	1.074		0.875	0.955	0.852	0.169195
Q14D04	Ventricular zone-expressed PH domain-containing protein homolog 1 OS=Homo sapiens OX=9606 GN=VEPH1	VEPH1	94.744		1.241			0.793		0.639
O95456	Proteasome assembly chaperone 1 OS=Homo sapiens OX=9606 GN=PSMG1	PSMG1	32.854	1.134	1.027	1.095	1.002	0.889	0.947	0.872	0.037937
O94966	Ubiquitin carboxyl-terminal hydrolase 19 OS=Homo sapiens OX=9606 GN=USP19	USP19	145.65	0.918			0.988			1.076
Q9NTZ6	RNA-binding protein 12 OS=Homo sapiens OX=9606 GN=RBM12	RBM12	97.394	1.041	1.058	1.043	0.973	0.996	1.027	0.954	0.043883
Q96KB5	Lymphokine-activated killer T-cell-originated protein kinase OS=Homo sapiens OX=9606 GN=PBK	PBK	36.085		0.92	0.95		1.165	1.244	1.288	0.020223
O75915	PRA1 family protein 3 OS=Homo sapiens OX=9606 GN=ARL6IP5	ARL6IP5	21.614		0.906			1.032		1.139
P04040	Catalase OS=Homo sapiens OX=9606 GN=CAT	CAT	59.755	0.923	0.944	1.008	0.956	0.914	0.914	0.968	0.35574
P60468	Protein transport protein Sec61 subunit beta OS=Homo sapiens OX=9606 GN=SEC61B	SEC61B	9.9743	0.944	0.858	1.001	0.98	1.002	0.977	1.056	0.28618
Q5T9A4	ATPase family AAA domain-containing protein 3B OS=Homo sapiens OX=9606 GN=ATAD3B	ATAD3B	72.572			0.918			1.052	1.146
P13804	Electron transfer flavoprotein subunit alpha, mitochondrial OS=Homo sapiens OX=9606 GN=ETFA	ETFA	35.079	1.045	1	0.963	0.978	0.925	0.919	0.938	0.107443
Q9Y5J9	Mitochondrial import inner membrane translocase subunit Tim8 B OS=Homo sapiens OX=9606 GN=TIMM8B	TIMM8B	9.3435		1.176	1.202		0.968	0.984	0.821	0.0047596
P61020	Ras-related protein Rab-5B OS=Homo sapiens OX=9606 GN=RAB5B	RAB5B	23.707	0.972	1.113	1.012	0.967	0.955	0.957	0.93	0.21884
P35249	Replication factor C subunit 4 OS=Homo sapiens OX=9606 GN=RFC4	RFC4	39.681	1.024	1.07	1.089	1.112	1.042	1.009	0.994	0.85118
Q86UX7	Fermitin family homolog 3 OS=Homo sapiens OX=9606 GN=FERMT3	FERMT3	75.952
Q32P51	Heterogeneous nuclear ribonucleoprotein A1-like 2 OS=Homo sapiens OX=9606 GN=HNRNPA1L2	HNRNPA1L2	34.225	1.266	1.197	1.117	0.924	1.031	1.006	0.827	0.0181554
Q9UFC0	Leucine-rich repeat and WD repeat-containing protein 1 OS=Homo sapiens OX=9606 GN=LRWD1	LRWD1	70.86	1.706	0.826	1	0.666	1.136	1.003	0.794	0.488
Q92540	Protein SMG7 OS=Homo sapiens OX=9606 GN=SMG7	SMG7	127.28
Q92539	Phosphatidate phosphatase LPIN2 OS=Homo sapiens OX=9606 GN=LPIN2	LPIN2	99.398			0.99			0.993	1.003
O14530	Thioredoxin domain-containing protein 9 OS=Homo sapiens OX=9606 GN=TXNDC9	TXNDC9	26.534		1.118	1.062		0.972	0.939	0.877	0.051196
Q9Y333	U6 snRNA-associated Sm-like protein LSm2 OS=Homo sapiens OX=9606 GN=LSM2	LSM2	10.834	1.085	1.107	0.849	0.93	1.021	1.178	1.029	0.79234
Q9H0F7	ADP-ribosylation factor-like protein 6 OS=Homo sapiens OX=9606 GN=ARL6	ARL6	21.097	0.983	1.079	0.993	1.122	0.989	0.98	1.012	0.84956
Q8IUR7	Armadillo repeat-containing protein 8 OS=Homo sapiens OX=9606 GN=ARMC8	ARMC8	75.509
Q9Y2T2	AP-3 complex subunit mu-1 OS=Homo sapiens OX=9606 GN=AP3M1	AP3M1	46.939	0.982	1.105	0.937	1.138	0.874	0.995	0.994	0.9256
Q9Y394	Dehydrogenase/reductase SDR family member 7 OS=Homo sapiens OX=9606 GN=DHRS7	DHRS7	38.298	0.912	0.932	0.897	0.928	0.995	0.954	1.05	0.105559
Q96D46	60S ribosomal export protein NMD3 OS=Homo sapiens OX=9606 GN=NMD3	NMD3	57.603	0.953	1.094	1.072	1.081	0.974	0.917	0.953	0.49156
Q7L2H7	Eukaryotic translation initiation factor 3 subunit M OS=Homo sapiens OX=9606 GN=EIF3M	EIF3M	42.502	1.06	1.12	1.041	1.082	1.089	1.119	1.021	0.42458
Q99613	Eukaryotic translation initiation factor 3 subunit C OS=Homo sapiens OX=9606 GN=EIF3C	EIF3C	105.34	0.987	1.014	1.002	1.02	1.008	0.978	1.001	0.95412
O00139	Kinesin-like protein KIF2A OS=Homo sapiens OX=9606 GN=KIF2A	KIF2A	79.954	1.005	0.929	0.869	1.087	1.177	0.975	1.156	0.105805
Q5HYK7	SH3 domain-containing protein 19 OS=Homo sapiens OX=9606 GN=SH3D19	SH3D19	86.524			0.827			1.147	1.387
Q00537	Cyclin-dependent kinase 17 OS=Homo sapiens OX=9606 GN=CDK17	CDK17	59.582	0.971	0.976	0.923	1.04	0.994	1.013	1.062	0.05346
Q9UH03	Neuronal-specific septin-3 OS=Homo sapiens OX=9606 GN=SEPT3	SEPT3	40.703
Q15014	Mortality factor 4-like protein 2 OS=Homo sapiens OX=9606 GN=MORF4L2	MORF4L2	32.307	0.915	1.062	1.068	1.097	1.033	1.048	1.044	0.4503
Q5BKZ1	DBIRD complex subunit ZNF326 OS=Homo sapiens OX=9606 GN=ZNF326	ZNF326	65.653	0.815	0.769	0.96	0.991	1.013	1.059	1.204	0.051855
Q14596	Next to BRCA1 gene 1 protein OS=Homo sapiens OX=9606 GN=NBR1	NBR1	107.41		1.159			0.886		0.764
P69849	Nodal modulator 3 OS=Homo sapiens OX=9606 GN=NOMO3	NOMO3	134.13	0.913	0.765	0.912	0.893	1.153	1.051	1.196	0.136605
P25208	Nuclear transcription factor Y subunit beta OS=Homo sapiens OX=9606 GN=NFYB	NFYB	22.831
Q9UGM3	Deleted in malignant brain tumors 1 protein OS=Homo sapiens OX=9606 GN=DMBT1	DMBT1	260.73	0.902	0.861	0.807	1.231	1.05	1.115	1.321	0.0079631
Q8N8X9	Protein mab-21-like 3 OS=Homo sapiens OX=9606 GN=MAB21L3	MAB21L3	42.356
Q8N4C8	Misshapen-like kinase 1 OS=Homo sapiens OX=9606 GN=MINK1	MINK1	149.82	0.827	0.889		0.976	1.01		1.157	0.067004
O60762	Dolichol-phosphate mannosyltransferase subunit 1 OS=Homo sapiens OX=9606 GN=DPM1	DPM1	29.634	1.048	1.033	0.973	0.944	1.052	0.993	0.979	0.60022
Q9HD45	Transmembrane 9 superfamily member 3 OS=Homo sapiens OX=9606 GN=TM9SF3	TM9SF3	67.887	1.007	1.046	1.052	1.005	1.027	0.998	0.976	0.2075
Q9UKD1	Glucocorticoid modulatory element-binding protein 2 OS=Homo sapiens OX=9606 GN=GMEB2	GMEB2	56.421
Q16513	Serine/threonine-protein kinase N2 OS=Homo sapiens OX=9606 GN=PKN2	PKN2	112.03	0.942	0.896	1.032	1.119	1.114	1.11	1.165	0.065159
Q03112	MDS1 and EVI1 complex locus protein OS=Homo sapiens OX=9606 GN=MECOM	MECOM	138.13	0.958			1.123			1.172
P36776	Lon protease homolog, mitochondrial OS=Homo sapiens OX=9606 GN=LONP1	LONP1	106.49	1.023	0.999	0.993	1.061	0.958	0.945	0.983	0.65184
Q9H2J4	Phosducin-like protein 3 OS=Homo sapiens OX=9606 GN=PDCL3	PDCL3	27.614			0.989			1.014	1.025
Q12874	Splicing factor 3A subunit 3 OS=Homo sapiens OX=9606 GN=SF3A3	SF3A3	58.848	1.025	1.058	1.038	0.899	0.966	0.911	0.889	0.0079761
O60502	Protein O-GlcNAcase OS=Homo sapiens OX=9606 GN=MGEA5	MGEA5	102.91	1.001	0.987	0.916	1.147	1.073	1.09	1.14	0.0183561
Q9BX67	Junctional adhesion molecule C OS=Homo sapiens OX=9606 GN=JAM3	JAM3	35.02	0.842	0.974	0.966	1.003	1.007	0.875	1.037	0.61048
Q9Y6I3	Epsin-1 OS=Homo sapiens OX=9606 GN=EPN1	EPN1	60.293	0.884	0.966	0.875	0.882	0.995	1.118	1.099	0.29442
Q9UBM7	7-dehydrocholesterol reductase OS=Homo sapiens OX=9606 GN=DHCR7	DHCR7	54.489	0.796	0.801	0.714	1.351	1.333	1.216	1.688	0.0004628
Q8TB61	Adenosine 3'-phospho 5'-phosphosulfate transporter 1 OS=Homo sapiens OX=9606 GN=SLC35B2	SLC35B2	47.514	0.955	0.906	0.953	0.965	1.089	1.045	1.101	0.072602
O95881	Thioredoxin domain-containing protein 12 OS=Homo sapiens OX=9606 GN=TXNDC12	TXNDC12	19.206	0.88	0.943	1.057	0.96	0.955	0.984	1.007	0.87128
P11171	Protein 4.1 OS=Homo sapiens OX=9606 GN=EPB41	EPB41	97.016			0.831			1.165	1.402
Q68EM7	Rho GTPase-activating protein 17 OS=Homo sapiens OX=9606 GN=ARHGAP17	ARHGAP17	95.436	1.043	0.978	0.935	0.982	1.031	1.067	1.042	0.356
P40855	Peroxisomal biogenesis factor 19 OS=Homo sapiens OX=9606 GN=PEX19	PEX19	32.806	0.97	0.92	0.783	0.985	1.112	0.994	1.156	0.121078
Q9Y6G5	COMM domain-containing protein 10 OS=Homo sapiens OX=9606 GN=COMMD10	COMMD10	22.966	1.019		0.853	1.052		0.941	1.065	0.59868
Q9H8S9	MOB kinase activator 1A OS=Homo sapiens OX=9606 GN=MOB1A	MOB1A	25.079	0.918	1.034	0.892	1.106	1.045	1.17	1.168	0.04886
O43676	NADH dehydrogenase [ubiquinone] 1 beta subcomplex subunit 3 OS=Homo sapiens OX=9606 GN=NDUFB3	NDUFB3	11.402	0.917	0.955	0.969	0.958	1.001	1.021	1.049	0.129483
O95571	Persulfide dioxygenase ETHE1, mitochondrial OS=Homo sapiens OX=9606 GN=ETHE1	ETHE1	27.873	1.06	1.099	1.029	0.918	0.85	0.901	0.837	0.0040448
Q5C9Z4	Nucleolar MIF4G domain-containing protein 1 OS=Homo sapiens OX=9606 GN=NOM1	NOM1	96.256	1.167	0.971	1.051	1.111	1.024	1.1	1.014	0.79386
O60506	Heterogeneous nuclear ribonucleoprotein Q OS=Homo sapiens OX=9606 GN=SYNCRIP	SYNCRIP	69.602	1.052	1.053	1.036	0.967	0.983	0.968	0.929	0.00059871
Q9UJ70	N-acetyl-D-glucosamine kinase OS=Homo sapiens OX=9606 GN=NAGK	NAGK	37.375	0.989	0.879	0.998	0.997	1.035	0.974	1.049	0.33296
O95104	Splicing factor, arginine/serine-rich 15 OS=Homo sapiens OX=9606 GN=SCAF4	SCAF4	125.87	0.926		0.839	1.038		1.118	1.222	0.083063
P43360	Melanoma-associated antigen 6 OS=Homo sapiens OX=9606 GN=MAGEA6	MAGEA6	34.891		1.193	1.194		0.867	0.895	0.738	0.033297
Q8NB46	Serine/threonine-protein phosphatase 6 regulatory ankyrin repeat subunit C OS=Homo sapiens OX=9606 GN=ANKRD52	ANKRD52	115.08
Q9NZ32	Actin-related protein 10 OS=Homo sapiens OX=9606 GN=ACTR10	ACTR10	46.306	0.958		1.159	0.982		1.138	1.001	0.98104
Q9BSY4	Coiled-coil-helix-coiled-coil-helix domain-containing protein 5 OS=Homo sapiens OX=9606 GN=CHCHD5	CHCHD5	12.395	1.021	0.904	0.902	1.007	1.075	1.013	1.095	0.116323
Q15369	Elongin-C OS=Homo sapiens OX=9606 GN=ELOC	ELOC	12.473	1.07	1.022	1.086	1.015	1.001	0.971	0.94	0.051397
Q969Q5	Ras-related protein Rab-24 OS=Homo sapiens OX=9606 GN=RAB24	RAB24	23.124	1.006	0.949	1.032	0.945	1.024	0.864	0.948	0.37596
P61006	Ras-related protein Rab-8A OS=Homo sapiens OX=9606 GN=RAB8A	RAB8A	23.668	1.058	1.08	1.041	1.031	0.969	1.008	0.946	0.057522
P17858	ATP-dependent 6-phosphofructokinase, liver type OS=Homo sapiens OX=9606 GN=PFKL	PFKL	85.018	1.105	0.97	1.038	1.003	0.988	0.903	0.93	0.21946
P18075	Bone morphogenetic protein 7 OS=Homo sapiens OX=9606 GN=BMP7	BMP7	49.312
Q86UB9	Transmembrane protein 135 OS=Homo sapiens OX=9606 GN=TMEM135	TMEM135	52.29
Q9UHY8	Fasciculation and elongation protein zeta-2 OS=Homo sapiens OX=9606 GN=FEZ2	FEZ2	39.666	1.085	0.981	1.023	0.951	1.013	0.982	0.954	0.24518
O75351	Vacuolar protein sorting-associated protein 4B OS=Homo sapiens OX=9606 GN=VPS4B	VPS4B	49.301	0.914		1.025	1.046		1.081	1.097	0.25544
O14495	Phospholipid phosphatase 3 OS=Homo sapiens OX=9606 GN=PLPP3	PLPP3	35.116	0.8	0.865	0.869	1.174	1.255	1.205	1.434	0.00040154
Q6GMV2	SET and MYND domain-containing protein 5 OS=Homo sapiens OX=9606 GN=SMYD5	SMYD5	47.34	1.037	1.355		1.179	0.946		0.888	0.57356
P23511	Nuclear transcription factor Y subunit alpha OS=Homo sapiens OX=9606 GN=NFYA	NFYA	36.876	0.887		1.202	0.936		1.194	1.02	0.9148
P53597	Succinate--CoA ligase [ADP/GDP-forming] subunit alpha, mitochondrial OS=Homo sapiens OX=9606 GN=SUCLG1	SUCLG1	36.249	0.948	0.998	1.025	0.899	0.78	0.892	0.865	0.04686
P62753	40S ribosomal protein S6 OS=Homo sapiens OX=9606 GN=RPS6	RPS6	28.68	0.967	1.019	1.048	1.027	1.045	1.05	1.029	0.30088
P31483	Nucleolysin TIA-1 isoform p40 OS=Homo sapiens OX=9606 GN=TIA1	TIA1	42.963	0.95	0.79	0.825	1.046	1.145	1.101	1.283	0.014902
Q9Y679	Ancient ubiquitous protein 1 OS=Homo sapiens OX=9606 GN=AUP1	AUP1	53.028	0.986	0.924	1.02	0.899	0.942	0.84	0.915	0.113718
P30085	UMP-CMP kinase OS=Homo sapiens OX=9606 GN=CMPK1	CMPK1	22.222	1.045	1.007	1.064	0.995	0.997	0.935	0.939	0.077639
P34947	G protein-coupled receptor kinase 5 OS=Homo sapiens OX=9606 GN=GRK5	GRK5	67.786
Q9H0N0	Ras-related protein Rab-6C OS=Homo sapiens OX=9606 GN=RAB6C	RAB6C	28.355	1.089	1.065	1.142	0.988	1.197	1.076	0.989	0.83276
Q9NP58	ATP-binding cassette sub-family B member 6, mitochondrial OS=Homo sapiens OX=9606 GN=ABCB6	ABCB6	93.884	0.987	0.949		1.015	0.963		1.022	0.5827
P62308	Small nuclear ribonucleoprotein G OS=Homo sapiens OX=9606 GN=SNRPG	SNRPG	8.496		0.953	0.875		1.005	1.78	1.524	0.3175
Q8NB49	Phospholipid-transporting ATPase IG OS=Homo sapiens OX=9606 GN=ATP11C	ATP11C	129.48	0.911	0.933	0.889	1.041	1.094	1.155	1.204	0.0050419
Q9UEY8	Gamma-adducin OS=Homo sapiens OX=9606 GN=ADD3	ADD3	79.154	0.706		0.866	0.997		1.028	1.288	0.129517
P41743	Protein kinase C iota type OS=Homo sapiens OX=9606 GN=PRKCI	PRKCI	68.262	1.067	1.006	1.101	1.043	1.078	0.957	0.97	0.51892
O95870	Protein ABHD16A OS=Homo sapiens OX=9606 GN=ABHD16A	ABHD16A	63.243
O95372	Acyl-protein thioesterase 2 OS=Homo sapiens OX=9606 GN=LYPLA2	LYPLA2	24.737	1.008	1.045	1.166	1.017	0.99	0.852	0.888	0.164261
O95400	CD2 antigen cytoplasmic tail-binding protein 2 OS=Homo sapiens OX=9606 GN=CD2BP2	CD2BP2	37.646	0.973		1.081	1.011		1.058	1.007	0.8969
Q9Y2I6	Ninein-like protein OS=Homo sapiens OX=9606 GN=NINL	NINL	156.34	0.984			0.858			0.872
Q96S44	TP53-regulating kinase OS=Homo sapiens OX=9606 GN=TP53RK	TP53RK	28.16	1.077	0.996	0.9	0.926	0.985	1.013	0.984	0.81438
O14734	Acyl-coenzyme A thioesterase 8 OS=Homo sapiens OX=9606 GN=ACOT8	ACOT8	35.914	0.935	0.93	0.95	1.126	1.076	0.976	1.129	0.107197
P31350	Ribonucleoside-diphosphate reductase subunit M2 OS=Homo sapiens OX=9606 GN=RRM2	RRM2	44.877	0.944	0.897	1.182	1.319	1.273	1.608	1.389	0.04144
Q9HAV7	GrpE protein homolog 1, mitochondrial OS=Homo sapiens OX=9606 GN=GRPEL1	GRPEL1	24.279	0.964		1.007	0.966		0.802	0.897	0.35926
Q15428	Splicing factor 3A subunit 2 OS=Homo sapiens OX=9606 GN=SF3A2	SF3A2	49.255	0.938	0.758	0.903	1.123	1.182	0.877	1.224	0.154365
O00178	GTP-binding protein 1 OS=Homo sapiens OX=9606 GN=GTPBP1	GTPBP1	72.453	0.933	0.958	0.908	1.025	0.983	1.027	1.084	0.0183639
Q6P2C8	Mediator of RNA polymerase II transcription subunit 27 OS=Homo sapiens OX=9606 GN=MED27	MED27	35.431		0.862			0.97		1.125
Q9UH65	Switch-associated protein 70 OS=Homo sapiens OX=9606 GN=SWAP70	SWAP70	68.997	1.001	0.967	0.988	0.988	0.98	1.027	1.013	0.50152
Q8N4P3	Guanosine-3',5'-bis(diphosphate) 3'-pyrophosphohydrolase MESH1 OS=Homo sapiens OX=9606 GN=HDDC3	HDDC3	20.329		0.926			0.885		0.956
Q9P0J1	[Pyruvate dehydrogenase [acetyl-transferring]]-phosphatase 1, mitochondrial OS=Homo sapiens OX=9606 GN=PDP1	PDP1	61.053	0.906	0.929	1.007	1.059	0.984	0.996	1.069	0.15974
Q13619	Cullin-4A OS=Homo sapiens OX=9606 GN=CUL4A	CUL4A	87.679	0.97	0.952		0.908	1.117		1.054	0.69624
Q96PE7	Methylmalonyl-CoA epimerase, mitochondrial OS=Homo sapiens OX=9606 GN=MCEE	MCEE	18.749
Q14197	Peptidyl-tRNA hydrolase ICT1, mitochondrial OS=Homo sapiens OX=9606 GN=MRPL58	MRPL58	23.63	0.948	0.961	0.922	0.941	0.973	0.957	1.014	0.41628
Q9BZV1	UBX domain-containing protein 6 OS=Homo sapiens OX=9606 GN=UBXN6	UBXN6	49.753
Q9UIJ5	Palmitoyltransferase ZDHHC2 OS=Homo sapiens OX=9606 GN=ZDHHC2	ZDHHC2	42.021
Q9NXC5	GATOR complex protein MIOS OS=Homo sapiens OX=9606 GN=MIOS	MIOS	98.583		0.852	0.987		1.118	1.064	1.187	0.154978
Q9BVW5	TIMELESS-interacting protein OS=Homo sapiens OX=9606 GN=TIPIN	TIPIN	34.555
Q9NWV8	BRISC and BRCA1-A complex member 1 OS=Homo sapiens OX=9606 GN=BABAM1	BABAM1	36.56	0.851	0.856	0.861	1.002	1.056	1.066	1.217	0.00056049
Q13535	Serine/threonine-protein kinase ATR OS=Homo sapiens OX=9606 GN=ATR	ATR	301.36
P27169	Serum paraoxonase/arylesterase 1 OS=Homo sapiens OX=9606 GN=PON1	PON1	39.731	0.669	0.72	0.736	1.183	1.174	1.125	1.639	0.000116605
P20839	Inosine-5'-monophosphate dehydrogenase 1 OS=Homo sapiens OX=9606 GN=IMPDH1	IMPDH1	55.405
P82932	28S ribosomal protein S6, mitochondrial OS=Homo sapiens OX=9606 GN=MRPS6	MRPS6	14.226	0.88	0.904	0.987	0.945	0.931	1.005	1.04	0.39734
Q13530	Serine incorporator 3 OS=Homo sapiens OX=9606 GN=SERINC3	SERINC3	52.58	0.874	0.953	0.962	1.2	1.117	1.097	1.224	0.0078591
Q9Y3C8	Ubiquitin-fold modifier-conjugating enzyme 1 OS=Homo sapiens OX=9606 GN=UFC1	UFC1	19.458			1.168			0.955	0.818
Q643R3	Lysophospholipid acyltransferase LPCAT4 OS=Homo sapiens OX=9606 GN=LPCAT4	LPCAT4	57.218	1.103	1.082	0.934	0.896	1.008	1.017	0.937	0.38706
O75382	Tripartite motif-containing protein 3 OS=Homo sapiens OX=9606 GN=TRIM3	TRIM3	80.829	1.004	0.942	1.034	0.978	1.03	0.958	0.995	0.90536
Q3YEC7	Rab-like protein 6 OS=Homo sapiens OX=9606 GN=RABL6	RABL6	79.548	1.113	1.144	0.946	0.977	0.999	0.99	0.926	0.34328
P27695	DNA-(apurinic or apyrimidinic site) lyase OS=Homo sapiens OX=9606 GN=APEX1	APEX1	35.554	1.024	0.94	1.012	1.071	1.01	1.1	1.069	0.143998
Q6P2E9	Enhancer of mRNA-decapping protein 4 OS=Homo sapiens OX=9606 GN=EDC4	EDC4	151.66	1.106	0.939	0.981	1.04	1.038	1.001	1.018	0.71722
O95251	Histone acetyltransferase KAT7 OS=Homo sapiens OX=9606 GN=KAT7	KAT7	70.642
Q08117	Amino-terminal enhancer of split OS=Homo sapiens OX=9606 GN=AES	AES	21.97
Q9NRW1	Ras-related protein Rab-6B OS=Homo sapiens OX=9606 GN=RAB6B	RAB6B	23.461
Q9Y6E2	Basic leucine zipper and W2 domain-containing protein 2 OS=Homo sapiens OX=9606 GN=BZW2	BZW2	48.162	1.06	1.005	1.072	0.865	0.934	0.952	0.877	0.020459
P29590	Protein PML OS=Homo sapiens OX=9606 GN=PML	PML	97.55	0.924	0.988	1.053	0.898	0.91	0.903	0.914	0.145702
Q9C0F1	Centrosomal protein of 44 kDa OS=Homo sapiens OX=9606 GN=CEP44	CEP44	44.139	0.778		0.901	1.175		1.155	1.388	0.046565
Q9P2W9	Syntaxin-18 OS=Homo sapiens OX=9606 GN=STX18	STX18	38.673	1.037	1.004		0.993	0.992		0.973	0.33662
O95155	Ubiquitin conjugation factor E4 B OS=Homo sapiens OX=9606 GN=UBE4B	UBE4B	146.18	1.028	0.961	1.061	0.939	1.024	1.04	0.985	0.7347
P63220	40S ribosomal protein S21 OS=Homo sapiens OX=9606 GN=RPS21	RPS21	9.1113	1.021	0.989	1.043	0.892	0.775	0.956	0.859	0.071176
Q75N03	E3 ubiquitin-protein ligase Hakai OS=Homo sapiens OX=9606 GN=CBLL1	CBLL1	54.519		0.942			1.068		1.134
P41970	ETS domain-containing protein Elk-3 OS=Homo sapiens OX=9606 GN=ELK3	ELK3	44.239		0.941	0.934		1.269	1.348	1.396	0.0082434
Q9NZM1	Myoferlin OS=Homo sapiens OX=9606 GN=MYOF	MYOF	234.71	0.952	0.974	0.975	1.106	1.138	1.1	1.153	0.00041521
P51809	Vesicle-associated membrane protein 7 OS=Homo sapiens OX=9606 GN=VAMP7	VAMP7	24.935	1.032	0.965	0.993	1.01	0.959	0.974	0.984	0.5607
Q8N8A6	ATP-dependent RNA helicase DDX51 OS=Homo sapiens OX=9606 GN=DDX51	DDX51	72.456	0.94	1.057	1.116	1.009	1.009	0.929	0.947	0.40982
P07919	Cytochrome b-c1 complex subunit 6, mitochondrial OS=Homo sapiens OX=9606 GN=UQCRH	UQCRH	10.739	0.945	0.952	0.863	1.127	1.024	1.095	1.176	0.0186983
Q9H7F0	Probable cation-transporting ATPase 13A3 OS=Homo sapiens OX=9606 GN=ATP13A3	ATP13A3	138.04
Q8NDH3	Probable aminopeptidase NPEPL1 OS=Homo sapiens OX=9606 GN=NPEPL1	NPEPL1	55.86	0.902		1.025	1.041		0.869	0.991	0.93056
Q9HB21	Pleckstrin homology domain-containing family A member 1 OS=Homo sapiens OX=9606 GN=PLEKHA1	PLEKHA1	45.553	0.957			1.04			1.087
O15155	BET1 homolog OS=Homo sapiens OX=9606 GN=BET1	BET1	13.289
Q96DX4	RING finger and SPRY domain-containing protein 1 OS=Homo sapiens OX=9606 GN=RSPRY1	RSPRY1	64.18
Q13439	Golgin subfamily A member 4 OS=Homo sapiens OX=9606 GN=GOLGA4	GOLGA4	261.14	0.962	1.004	0.956	0.975	1.035	0.989	1.026	0.33532
P61964	WD repeat-containing protein 5 OS=Homo sapiens OX=9606 GN=WDR5	WDR5	36.588	1.104	1.054	1.071	1.03	1.022	1.001	0.945	0.025199
Q9UEE9	Craniofacial development protein 1 OS=Homo sapiens OX=9606 GN=CFDP1	CFDP1	33.592	0.826	0.795	0.875	1.08	1.234	1.11	1.372	0.0030633
Q9H444	Charged multivesicular body protein 4b OS=Homo sapiens OX=9606 GN=CHMP4B	CHMP4B	24.95	0.98	0.936	0.924	1.043	1.054	1.024	1.099	0.0087161
Q8N6T3	ADP-ribosylation factor GTPase-activating protein 1 OS=Homo sapiens OX=9606 GN=ARFGAP1	ARFGAP1	44.667	0.999	0.997	0.928	1.067	1.035	1.014	1.066	0.087497
P98082	Disabled homolog 2 OS=Homo sapiens OX=9606 GN=DAB2	DAB2	82.447	0.819	0.932	0.916	0.9	0.949	0.966	1.055	0.2942
Q9H8H3	Methyltransferase-like protein 7A OS=Homo sapiens OX=9606 GN=METTL7A	METTL7A	28.319	0.889		0.917	0.779		1.013	0.992	0.91338
Q96CM8	Acyl-CoA synthetase family member 2, mitochondrial OS=Homo sapiens OX=9606 GN=ACSF2	ACSF2	68.124	1.009	0.95	1.011	0.942	0.96	0.888	0.939	0.11434
O14639	Actin-binding LIM protein 1 OS=Homo sapiens OX=9606 GN=ABLIM1	ABLIM1	87.687	0.889	0.795		1.027	0.982		1.193	0.098096
Q9BPX5	Actin-related protein 2/3 complex subunit 5-like protein OS=Homo sapiens OX=9606 GN=ARPC5L	ARPC5L	16.941	1.125	0.929	0.979	0.929	0.932	0.983	0.938	0.36402
O14964	Hepatocyte growth factor-regulated tyrosine kinase substrate OS=Homo sapiens OX=9606 GN=HGS	HGS	86.191	1.092	1.021	1.053	1.013	1.059	1.18	1.027	0.63742
O14745	Na(+)/H(+) exchange regulatory cofactor NHE-RF1 OS=Homo sapiens OX=9606 GN=SLC9A3R1	SLC9A3R1	38.868	1.021	1.031	1.011	0.948	0.906	0.96	0.919	0.0099826
O15085	Rho guanine nucleotide exchange factor 11 OS=Homo sapiens OX=9606 GN=ARHGEF11	ARHGEF11	167.7
P18827	Syndecan-1 OS=Homo sapiens OX=9606 GN=SDC1	SDC1	32.461	1.068			0.994			0.931
P46060	Ran GTPase-activating protein 1 OS=Homo sapiens OX=9606 GN=RANGAP1	RANGAP1	63.541	1.152	1.143	1.173	0.904	0.932	0.921	0.795	4.0152e-05
Q9BSL1	Ubiquitin-associated domain-containing protein 1 OS=Homo sapiens OX=9606 GN=UBAC1	UBAC1	45.338	1.118	1.027	1.19	1.028	0.888	1.128	0.913	0.31262
[truncated: 3,501 more rows]
